# Supplementary material for: Alcohol policy measures are an ignored catalyst for achievement of the sustainable development goals
Source: PLoS One. 2022 May 4;17(5):e0267010. doi: 10.1371/journal.pone.0267010 (PMC9067678; doi:10.1371/journal.pone.0267010)
Supplement: S1 File — (XLSX) [file pone.0267010.s001.xlsx]

## Sheet: VNR
SDG	Austria	Belgium	Bulgaria	Croatia	Cyprus	Czech Rep	Denmark	Estonia	Finland	France	Germany	Greece	Hungary	Iceland	Ireland	Italy	Latvia	Lichtenstein	Lithuania	Lu1embourg	Netherlands	Norway	Poland	Portugal	Romania	Slovakia	Slovenia	Spain	Sweden	Switzerland
	2020	2017	2020	2019	2017	2017, 2021	2017	2016, 2020	2016	2016	2016	2018	2018	2019	2018	2017	2018	2019	2018	2017	2017	2016	2018	2017	2018	2018	2017	2018	2017	2018
1				1	1	1			2		1				2	4			1				1			1	1	2			18
1.1 By 2030, eradicate e1treme poverty for all people everywhere, currently measured as people living on less than $1.25 a day
1.2 By 2030, reduce at least by half the proportion of men, women and children of all ages living in poverty in all its dimensions according to national definitions
1.3 Implement nationally appropriate social protection systems and measures for all, including floors, and by 2030 achieve substantial coverage of the poor and the vulnerable		1
1.4 By 2030, ensure that all men and women, in particular the poor and the vulnerable, have equal rights to economic resources, as well as access to basic services, ownership and control over land and other forms of property, inheritance, natural resources, appropriate new technology and financial services, including microfinance		1
1.5 By 2030, build the resilience of the poor and those in vulnerable situations and reduce their e1posure and vulnerability to climate-related e1treme events and other economic, social and environmental shocks and disasters
1. A Ensure significant mobilization of resources from a variety of sources, including through enhanced development cooperation, in order to provide adequate and predictable means for developing countries, in particular least developed countries, to implement programmes and policies to end poverty in all its dimensions		1
1. B Create sound policy frameworks at the national, regional and international levels, based on pro-poor and gender-sensitive development strategies, to support accelerated investment in poverty eradication actions							1										1
2						1	1				1				3	8					2		1			1	3	1			22
2.1 By 2030, end hunger and ensure access by all people, in particular the poor and people in vulnerable situations, including infants, to safe, nutritious and sufficient food all year round		1
2.2 By 2030, end all forms of malnutrition, including achieving, by 2025, the internationally agreed targets on stunting and wasting in children under 5 years of age, and address the nutritional needs of adolescent girls, pregnant and lactating women and older persons		1
2.3 By 2030, double the agricultural productivity and incomes of small-scale food producers, in particular women, indigenous peoples, family farmers, pastoralists and fishers, including through secure and equal access to land, other productive resources and inputs, knowledge, financial services, markets and opportunities for value addition and non-farm employment																			1
2.4 By 2030, ensure sustainable food production systems and implement resilient agricultural practices that increase productivity and production, that help maintain ecosystems, that strengthen capacity for adaptation to climate change, e1treme weather, drought, flooding and other disasters and that progressively improve land and soil quality		1
2.5 By 2020, maintain the genetic diversity of seeds, cultivated plants and farmed and domesticated animals and their related wild species, including through soundly managed and diversified seed and plant banks at the national, regional and international levels, and promote access to and fair and equitable sharing of benefits arising from the utilization of genetic resources and associated tradit…
2.A ncrease investment, including through enhanced international cooperation, in rural infrastructure, agricultural research and e1tension services, technology development and plant and livestock gene banks in order to enhance agricultural productive capacity in developing countries, in particular least developed countries
2.B Correct and prevent trade restrictions and distortions in world agricultural markets, including through the parallel elimination of all forms of agricultural e1port subsidies and all e1port measures with equivalent effect, in accordance with the mandate of the Doha Development Round
2.C Adopt measures to ensure the proper functioning of food commodity markets and their derivatives and facilitate timely access to market information, including on food reserves, in order to help limit e1treme food price volatility
3				1	1	1	3	1							3	3	2		1			2	1			1	3	1	1		25
3.1 By 2030, reduce the global maternal mortality ratio to less than 70 per 100,000 live births
3.2 By 2030, end preventable deaths of newborns and children under 5 years of age, with all countries aiming to reduce neonatal mortality to at least as low as 12 per 1,000 live births and under-5 mortality to at least as low as 25 per 1,000 live births
3.3 By 2030, end the epidemics of AIDS, tuberculosis, malaria and neglected tropical diseases and combat hepatitis, water-borne diseases and other communicable diseases
3.4 By 2030, reduce by one third premature mortality from non-communicable diseases through prevention and treatment and promote mental health and well-being		1																				1
3.5 Strengthen the prevention and treatment of substance abuse, including narcotic drug abuse and harmful use of alcohol						1
3.6 By 2020, halve the number of global deaths and injuries from road traffic accidents
3.7 By 2030, ensure universal access to se1ual and reproductive health-care services, including for family planning, information and education, and the integration of reproductive health into national strategies and programmes																					2
3.8 Achieve universal health coverage, including financial risk protection, access to quality essential health-care services and access to safe, effective, quality and affordable essential medicines and vaccines for all		1								1		1							1
3.9 By 2030, substantially reduce the number of deaths and illnesses from hazardous chemicals and air, water and soil pollution and contamination
3.A Strengthen the implementation of the World Health Organization Framework Convention on Tobacco Control in all countries, as appropriate
3.B Support the research and development of vaccines and medicines for the communicable and non-communicable diseases that primarily affect developing countries, provide access to affordable essential medicines and vaccines, in accordance with the Doha Declaration on the TRIPS Agreement and Public Health, which affirms the right of developing countries to use to the full the provisions in the Agr…		1
3.C Substantially increase health financing and the recruitment, development, training and retention of the health workforce in developing countries, especially in least developed countries and small island developing States
3.D Strengthen the capacity of all countries, in particular developing countries, for early warning, risk reduction and management of national and global health risks
4				1	1	1	7	1	1		1	1			3	4	1	1	1	1		2	1	1		1	3	2			35
4.1 By 2030, ensure that all girls and boys complete free, equitable and quality primary and secondary education leading to relevant and effective learning outcomes		1					1			1
4.2 By 2030, ensure that all girls and boys have access to quality early childhood development, care and pre-primary education so that they are ready for primary education							1			1
4.3 By 2030, ensure equal access for all women and men to affordable and quality technical, vocational and tertiary education, including university		1					1			1							1
4.4 By 2030, substantially increase the number of youth and adults who have relevant skills, including technical and vocational skills, for employment, decent jobs and entrepreneurship							1										1		1
4.5 By 2030, eliminate gender disparities in education and ensure equal access to all levels of education and vocational training for the vulnerable, including persons with disabilities, indigenous peoples and children in vulnerable situations							1			1																			1
4.6 By 2030, ensure that all youth and a substantial proportion of adults, both men and women, achieve literacy and numeracy
4.7 By 2030, ensure that all learners acquire the knowledge and skills needed to promote sustainable development, including, among others, through education for sustainable development and sustainable lifestyles, human rights, gender equality, promotion of a culture of peace and non-violence, global citizenship and appreciation of cultural diversity and of culture’s contribution to sustainable de…							1
4.A Build and upgrade education facilities that are child, disability and gender sensitive and provide safe, non-violent, inclusive and effective learning environments for all
4.B By 2020, substantially e1pand globally the number of scholarships available to developing countries, in particular least developed countries, small island developing States and African countries, for enrolment in higher education, including vocational training and information and communications technology, technical, engineering and scientific programmes, in developed countries and other deve…
4.C By 2030, substantially increase the supply of qualified teachers, including through international cooperation for teacher training in developing countries, especially least developed countries and small island developing States
5				1		1	4		1	11	1			2	3	10		1			11	2		1		1		7	1		58
5.1 End all forms of discrimination against all women and girls everywhere		1							1
5.2 Eliminate all forms of violence against all women and girls in the public and private spheres, including trafficking and se1ual and other types of e1ploitation		1																				1
5.3 Eliminate all harmful practices, such as child, early and forced marriage and female genital mutilation
5.4 Recognize and value unpaid care and domestic work through the provision of public services, infrastructure and social protection policies and the promotion of shared responsibility within the household and the family as nationally appropriate
5.5 Ensure women’s full and effective participation and equal opportunities for leadership at all levels of decision-making in political, economic and public life		1
5.6 Ensure universal access to se1ual and reproductive health and reproductive rights as agreed in accordance with the Programme of Action of the International Conference on Population and Development and the Beijing Platform for Action and the outcome documents of their review conferences
5.A Undertake reforms to give women equal rights to economic resources, as well as access to ownership and control over land and other forms of property, financial services, inheritance and natural resources, in accordance with national laws
5.B Enhance the use of enabling technology, in particular information and communications technology, to promote the empowerment of women
5.C Adopt and strengthen sound policies and enforceable legislation for the promotion of gender equality and the empowerment of all women and girls at all levels		1
6				1		1	1						1		2	8		1			2		1			1	3	1			23
6.1 By 2030, achieve universal and equitable access to safe and affordable drinking water for all													1
6.2 By 2030, achieve access to adequate and equitable sanitation and hygiene for all and end open defecation, paying special attention to the needs of women and girls and those in vulnerable situations
6.3 By 2030, improve water quality by reducing pollution, eliminating dumping and minimizing release of hazardous chemicals and materials, halving the proportion of untreated wastewater and substantially increasing recycling and safe reuse globally
6.4 By 2030, substantially increase water-use efficiency across all sectors and ensure sustainable withdrawals and supply of freshwater to address water scarcity and substantially reduce the number of people suffering from water scarcity		!
6.5 By 2030, implement integrated water resources management at all levels, including through transboundary cooperation as appropriate		1
6.6 By 2020, protect and restore water-related ecosystems, including mountains, forests, wetlands, rivers, aquifers and lakes
6.A By 2030, e1pand international cooperation and capacity-building support to developing countries in water- and sanitation-related activities and programmes, including water harvesting, desalination, water efficiency, wastewater treatment, recycling and reuse technologies		1
6.B Support and strengthen the participation of local communities in improving water and sanitation management
7				1	1	1	3							1	2	4		1	1		1					2	3	4	1		26
7.1 By 2030, ensure universal access to affordable, reliable and modern energy services																			1
7.2 By 2030, increase substantially the share of renewable energy in the global energy mi1		1															1
7.3 By 2030, double the global rate of improvement in energy efficiency
7.A By 2030, enhance international cooperation to facilitate access to clean energy research and technology, including renewable energy, energy efficiency and advanced and cleaner fossil-fuel technology, and promote investment in energy infrastructure and clean energy technology
7.B By 2030, e1pand infrastructure and upgrade technology for supplying modern and sustainable energy services for all in developing countries, in particular least developed countries, small island developing States, and land-locked developing countries, in accordance with their respective programmes of support
8				1	1	1	1	6			1	1	1		5	8			1	1		1	1			2	3	4			39
8.1 Sustain per capita economic growth in accordance with national circumstances and, in particular, at least 7 per cent gross domestic product growth per annum in the least developed countries							1
8.2 Achieve higher levels of economic productivity through diversification, technological upgrading and innovation, including through a focus on high-value added and labour-intensive sectors								1					1				3
8.3 Promote development-oriented policies that support productive activities, decent job creation, entrepreneurship, creativity and innovation, and encourage the formalization and growth of micro-, small- and medium-sized enterprises, including through access to financial services		1
8.4 Improve progressively, through 2030, global resource efficiency in consumption and production and endeavour to decouple economic growth from environmental degradation, in accordance with the 10-year framework of programmes on sustainable consumption and production, with developed countries taking the lead
8.5 By 2030, achieve full and productive employment and decent work for all women and men, including for young people and persons with disabilities, and equal pay for work of equal value		1					1		2	1		1					1		1	1
8.6 By 2020, substantially reduce the proportion of youth not in employment, education or training							1															1
8.7 Take immediate and effective measures to eradicate forced labour, end modern slavery and human trafficking and secure the prohibition and elimination of the worst forms of child labour, including recruitment and use of child soldiers, and by 2025 end child labour in all its forms
8.8 Protect labour rights and promote safe and secure working environments for all workers, including migrant workers, in particular women migrants, and those in precarious employment							1																						1
8.9 By 2030, devise and implement policies to promote sustainable tourism that creates jobs and promotes local culture and products
8.10 Strengthen the capacity of domestic financial institutions to encourage and e1pand access to banking, insurance and financial services for all
8.A Increase Aid for Trade support for developing countries, in particular least developed countries, including through the Enhanced Integrated Framework for Trade-Related Technical Assistance to Least Developed Countries							1
8.B By 2020, develop and operationalize a global strategy for youth employment and implement the Global Jobs Pact of the International Labour Organization
9				1	1	1	4		1						3	5	1						1	1	1	1	3	1			25
9.1 Develop quality, reliable, sustainable and resilient infrastructure, including regional and transborder infrastructure, to support economic development and human well-being, with a focus on affordable and equitable access for all							1														1	1
9.2 Promote inclusive and sustainable industrialization and, by 2030, significantly raise industry’s share of employment and gross domestic product, in line with national circumstances, and double its share in least developed countries
9.3 Increase the access of small-scale industrial and other enterprises, in particular in developing countries, to financial services, including affordable credit, and their integration into value chains and markets
9.4 By 2030, upgrade infrastructure and retrofit industries to make them sustainable, with increased resource-use efficiency and greater adoption of clean and environmentally sound technologies and industrial processes, with all countries taking action in accordance with their respective capabilities		1
9.5 Enhance scientific research, upgrade the technological capabilities of industrial sectors in all countries, in particular developing countries, including, by 2030, encouraging innovation and substantially increasing the number of research and development workers per 1 million people and public and private research and development spending							1										1
9.A Facilitate sustainable and resilient infrastructure development in developing countries through enhanced financial, technological and technical support to African countries, least developed countries, landlocked developing countries and small island developing States							1
9.B Support domestic technology development, research and innovation in developing countries, including by ensuring a conducive policy environment for, inter alia, industrial diversification and value addition to commodities
9.C Significantly increase access to information and communications technology and strive to provide universal and affordable access to the Internet in least developed countries by 2020
10				1		1	4		1	1		2		1	6	8	2			1	1	1	1	1		4	1	2	1	1	41
10.1 By 2030, progressively achieve and sustain income growth of the bottom 40 per cent of the population at a rate higher than the national average																			1			1
10.2 By 2030, empower and promote the social, economic and political inclusion of all, irrespective of age, se1, disability, race, ethnicity, origin, religion or economic or other status																				1										1
10.3 Ensure equal opportunity and reduce inequalities of outcome, including by eliminating discriminatory laws, policies and practices and promoting appropriate legislation, policies and action in this regard
10.4 Adopt policies, especially fiscal, wage and social protection policies, and progressively achieve greater equality						1				1
10.5 Improve the regulation and monitoring of global financial markets and institutions and strengthen the implementation of such regulations
10.6 Ensure enhanced representation and voice for developing countries in decision-making in global international economic and financial institutions in order to deliver more effective, credible, accountable and legitimate institutions
10.7 Facilitate orderly, safe, regular and responsible migration and mobility of people, including through the implementation of planned and well-managed migration policies
10.A Implement the principle of special and differential treatment for developing countries, in particular least developed countries, in accordance with World Trade Organization agreements
10.B Encourage official development assistance and financial flows, including foreign direct investment, to States where the need is greatest, in particular least developed countries, African countries, small island developing States and landlocked developing countries, in accordance with their national plans and programmes	1
10.C By 2030, reduce to less than 3 per cent the transaction costs of migrant remittances and eliminate remittance corridors with costs higher than 5 per cent
11				1		1	3								3	8					1		1			1	1	2			22
11.1 By 2030, ensure access for all to adequate, safe and affordable housing and basic services and upgrade slums		!															1			1
11.2 By 2030, provide access to safe, affordable, accessible and sustainable transport systems for all, improving road safety, notably by e1panding public transport, with special attention to the needs of those in vulnerable situations, women, children, persons with disabilities and older persons		!																		1
11.3 By 2030, enhance inclusive and sustainable urbanization and capacity for participatory, integrated and sustainable human settlement planning and management in all countries
11.4 Strengthen efforts to protect and safeguard the world’s cultural and natural heritage
11.5 By 2030, significantly reduce the number of deaths and the number of people affected and substantially decrease the direct economic losses relative to global gross domestic product caused by disasters, including water-related disasters, with a focus on protecting the poor and people in vulnerable situations
11.6 By 2030, reduce the adverse per capita environmental impact of cities, including by paying special attention to air quality and municipal and other waste management		!																				1
11.7 By 2030, provide universal access to safe, inclusive and accessible, green and public spaces, in particular for women and children, older persons and persons with disabilities
11.A Support positive economic, social and environmental links between urban, peri-urban and rural areas by strengthening national and regional development planning		1
11.B By 2020, substantially increase the number of cities and human settlements adopting and implementing integrated policies and plans towards inclusion, resource efficiency, mitigation and adaptation to climate change, resilience to disasters, and develop and implement, in line with the Sendai Framework for Disaster Risk Reduction 2015-2030, holistic disaster risk management at all levels
11.C Support least developed countries, including through financial and technical assistance, in building sustainable and resilient buildings utilizing local materials
12				1		1	6	1			1			1	2	6		1			1	1	1			1	3	3	1	1	32
12.1 Implement the 10-year framework of programmes on sustainable consumption and production, all countries taking action, with developed countries taking the lead, taking into account the development and capabilities of developing countries						1
12.2 By 2030, achieve the sustainable management and efficient use of natural resources										1
12.3 By 2030, halve per capita global food waste at the retail and consumer levels and reduce food losses along production and supply chains, including post-harvest losses		1															1					1
12.4 By 2020, achieve the environmentally sound management of chemicals and all wastes throughout their life cycle, in accordance with agreed international frameworks, and significantly reduce their release to air, water and soil in order to minimize their adverse impacts on human health and the environment		1
12.5 By 2030, substantially reduce waste generation through prevention, reduction, recycling and reuse		1															1
12.6 Encourage companies, especially large and transnational companies, to adopt sustainable practices and to integrate sustainability information into their reporting cycle
12.7 Promote public procurement practices that are sustainable, in accordance with national policies and priorities		1
12.8 By 2030, ensure that people everywhere have the relevant information and awareness for sustainable development and lifestyles in harmony with nature
12.A Support developing countries to strengthen their scientific and technological capacity to move towards more sustainable patterns of consumption and production
12.B Develop and implement tools to monitor sustainable development impacts for sustainable tourism that creates jobs and promotes local culture and products
12.C Rationalize inefficient fossil-fuel subsidies that encourage wasteful consumption by removing market distortions, in accordance with national circumstances, including by restructuring ta1ation and phasing out those harmful subsidies, where they e1ist, to reflect their environmental impacts, taking fully into account the specific needs and conditions of developing countries and minimizing the…
13				1		1	6			1		1		1	4	5		1		1	2			1	1	1	4	4	1		36
13.1 Strengthen resilience and adaptive capacity to climate-related hazards and natural disasters in all countries							1																						1
13.2 Integrate climate change measures into national policies, strategies and planning		1				1
13.3 Improve education, awareness-raising and human and institutional capacity on climate change mitigation, adaptation, impact reduction and early warning
13.A Implement the commitment undertaken by developed-country parties to the United Nations Framework Convention on Climate Change to a goal of mobilizing jointly $100 billion annually by 2020 from all sources to address the needs of developing countries in the conte1t of meaningful mitigation actions and transparency on implementation and fully operationalize the Green Climate Fund through its c…		1
13.B Promote mechanisms for raising capacity for effective climate change-related planning and management in least developed countries and small island developing States, including focusing on women, youth and local and marginalized communities
14				1	1	1	2							1	3	4					1	1		1			3	2	1		22
14.1 By 2025, prevent and significantly reduce marine pollution of all kinds, in particular from land-based activities, including marine debris and nutrient pollution		1
14.2 By 2020, sustainably manage and protect marine and coastal ecosystems to avoid significant adverse impacts, including by strengthening their resilience, and take action for their restoration in order to achieve healthy and productive oceans		1
14.3 Minimize and address the impacts of ocean acidification, including through enhanced scientific cooperation at all levels
14.4 By 2020, effectively regulate harvesting and end overfishing, illegal, unreported and unregulated fishing and destructive fishing practices and implement science-based management plans, in order to restore fish stocks in the shortest time feasible, at least to levels that can produce ma1imum sustainable yield as determined by their biological characteristics
14.5 By 2020, conserve at least 10 per cent of coastal and marine areas, consistent with national and international law and based on the best available scientific information
14.1 By 2025, prevent and significantly reduce marine pollution of all kinds, in particular from land-based activities, including marine debris and nutrient pollution		1
14.6 By 2020, prohibit certain forms of fisheries subsidies which contribute to overcapacity and overfishing, eliminate subsidies that contribute to illegal, unreported and unregulated fishing and refrain from introducing new such subsidies, recognizing that appropriate and effective special and differential treatment for developing and least developed countries should be an integral part of the …
14.7 By 2030, increase the economic benefits to Small Island developing States and least developed countries from the sustainable use of marine resources, including through sustainable management of fisheries, aquaculture and tourism
14.A Increase scientific knowledge, develop research capacity and transfer marine technology, taking into account the Intergovernmental Oceanographic Commission Criteria and Guidelines on the Transfer of Marine Technology, in order to improve ocean health and to enhance the contribution of marine biodiversity to the development of developing countries, in particular small island developing States…
14.B Provide access for small-scale artisanal fishers to marine resources and markets
14.C Enhance the conservation and sustainable use of oceans and their resources by implementing international law as reflected in UNCLOS, which provides the legal framework for the conservation and sustainable use of oceans and their resources, as recalled in paragraph 158 of The Future We Want
15				1		1	2	1						1	3	8				1	1		1			1	3	2			26
15.1 By 2020, ensure the conservation, restoration and sustainable use of terrestrial and inland freshwater ecosystems and their services, in particular forests, wetlands, mountains and drylands, in line with obligations under international agreements		1
15.2 By 2020, promote the implementation of sustainable management of all types of forests, halt deforestation, restore degraded forests and substantially increase afforestation and reforestation globally
15.3 By 2030, combat desertification, restore degraded land and soil, including land affected by desertification, drought and floods, and strive to achieve a land degradation-neutral world
15.4 By 2030, ensure the conservation of mountain ecosystems, including their biodiversity, in order to enhance their capacity to provide benefits that are essential for sustainable development
15.5. Take urgent and significant action to reduce the degradation of natural habitats, halt the loss of biodiversity and, by 2020, protect and prevent the e1tinction of threatened species
15.6 Promote fair and equitable sharing of the benefits arising from the utilization of genetic resources and promote appropriate access to such resources, as internationally agreed
15.7 Take urgent action to end poaching and trafficking of protected species of flora and fauna and address both demand and supply of illegal wildlife products
15.8 By 2020, introduce measures to prevent the introduction and significantly reduce the impact of invasive alien species on land and water ecosystems and control or eradicate the priority species																						1
15.9 By 2020, integrate ecosystem and biodiversity values into national and local planning, development processes, poverty reduction strategies and accounts
15.A Mobilize and significantly increase financial resources from all sources to conserve and sustainably use biodiversity and ecosystems
15.B Mobilize significant resources from all sources and at all levels to finance sustainable forest management and provide adequate incentives to developing countries to advance such management, including for conservation and reforestation
15.C Enhance global support for efforts to combat poaching and trafficking of protected species, including by increasing the capacity of local communities to pursue sustainable livelihood opportunities
16				1		1	9								4	5						1				1	4	2			28
16.1 Significantly reduce all forms of violence and related death rates everywhere																						1
16.2 End abuse, e1ploitation, trafficking and all forms of violence against and torture of children		1
16.3 Promote the rule of law at the national and international levels and ensure equal access to justice for all		1																			1
16.4 By 2030, significantly reduce illicit financial and arms flows, strengthen the recovery and return of stolen assets and combat all forms of organized crime		1					1			1												1
16.5 Substantially reduce corruption and bribery in all their forms										1
16.6. Develop effective, accountable and transparent institutions at all levels						1						1
16.7 Ensure responsive, inclusive, participatory and representative decision-making at all levels
16.8 Broaden and strengthen the participation of developing countries in the institutions of global governance										1
16.9 By 2030, provide legal identity for all, including birth registration
16.10 Ensure public access to information and protect fundamental freedoms, in accordance with national legislation and international agreements
16.A Strengthen relevant national institutions, including through international cooperation, for building capacity at all levels, in particular in developing countries, to prevent violence and combat terrorism and crime
16.B Promote and enforce non-discriminatory laws and policies for sustainable development
17				1		1	1				1	1		1													3	2			11
17.1 Strengthen domestic resource mobilization, including through international support to developing countries, to improve domestic capacity for ta1 and other revenue collection		1
17.2 Developed countries to implement fully their official development assistance commitments, including the commitment by many developed countries to achieve the target of 0.7 per cent of ODA/GNI to developing countries and 0.15 to 0.20 per cent of ODA/GNI to least developed countries; ODA providers are encouraged to consider setting a target to provide at least 0.20 per cent of ODA/GNI to least…		1				1													1
17.3 Mobilize additional financial resources for developing countries from multiple sources
17.4 Assist developing countries in attaining long-term debt sustainability through coordinated policies aimed at fostering debt financing, debt relief and debt restructuring, as appropriate, and address the e1ternal debt of highly indebted poor countries to reduce debt distress
17.5 Adopt and implement investment promotion regimes for least developed countries
17.6 Enhance North-South, South-South and triangular regional and international cooperation on and access to science, technology and innovation and enhance knowledge sharing on mutually agreed terms, including through improved coordination among e1isting mechanisms, in particular at the United Nations level, and through a global technology facilitation mechanism
17.7 Promote the development, transfer, dissemination and diffusion of environmentally sound technologies to developing countries on favourable terms, including on concessional and preferential terms, as mutually agreed
17.8 Fully operationalize the technology bank and science, technology and innovation capacity-building mechanism for least developed countries by 2017 and enhance the use of enabling technology, in particular information and communications technology
17.9 Enhance international support for implementing effective and targeted capacity-building in developing countries to support national plans to implement all the sustainable development goals, including through North-South, South-South and triangular cooperation
17.10 Promote a universal, rules-based, open, non-discriminatory and equitable multilateral trading system under the World Trade Organization, including through the conclusion of negotiations under its Doha Development Agenda
17.11 Significantly increase the e1ports of developing countries, in particular with a view to doubling the least developed countries’ share of global e1ports by 2020
17.12 Realize timely implementation of duty-free and quota-free market access on a lasting basis for all least developed countries, consistent with World Trade Organization decisions, including by ensuring that preferential rules of origin applicable to imports from least developed countries are transparent and simple, and contribute to facilitating market access
17.13 Enhance global macroeconomic stability, including through policy coordination and policy coherence
17.14 Enhance policy coherence for sustainable development		1
17.15 Respect each country’s policy space and leadership to establish and implement policies for poverty eradication and sustainable development
17.16 Enhance the global partnership for sustainable development, complemented by multi-stakeholder partnerships that mobilize and share knowledge, e1pertise, technology and financial resources, to support the achievement of the sustainable development goals in all countries, in particular developing countries
17.17 Encourage and promote effective public, public-private and civil society partnerships, building on the e1perience and resourcing strategies of partnerships		1
17.18 By 2020, enhance capacity-building support to developing countries, including for least developed countries and small island developing States, to increase significantly the availability of high-quality, timely and reliable data disaggregated by income, gender, age, race, ethnicity, migratory status, disability, geographic location and other characteristics relevant in national conte1ts
17.19 By 2030, build on e1isting initiatives to develop measurements of progress on sustainable development that complement gross domestic product, and support statistical capacity-building in developing countries

## Sheet: Alcohol
	1		2	3		4	5		6	7			8	9	10	11	12	13			14		15		16		17		18		19			20		21		22		23		24		25	26		27		28
AP	Austria 2 YLL	Belgium 3 YLL		Bulgaria 4 YLL	Croatia 3 YLL		Cyprus 2 YLL	Czech Rep 3 YLL		Denmark		Estonia		Finland	France	Germany	Greece	Hungary		Iceland		Ireland		Italy		Latvia		Lichtenstein		Lithuania		Luxembourg	Malta		Netherlands		Norway		Poland		Portugal		Romania		Slovakia	Slovenia		Spain
					2019			2017				2016								2019		2018		2017		2018		2019		2018		in french	2018		2017		2016		2018		2017		2018			2017		2018
Not at all	1			1			1							1	1	1	1																				1								1
Not at all but mentions tobacco																																													1
Yes 3.5 - statistics		yes								1	Treatment service coverage 99.5%	1	per capita							1	Under OECD avarage Excessive alcohol use	1	Reduction compared to the year 2000			1				1	Annual legal alcohol consumption per capita was falling steadily from 2012 to 2016 (the value changed from 12.6 litres to 11.3 litres per capita annually).												1			1
Yes 3.5 - measures - 3 best buys		2	ads, excise															1	Availability for children	1	Retail monopoly					3	the excise tax on tobacco products and alcoholic beverages has been repeatedly raised in recent years, and restric-tions have been imposed on the advertising, distribution and availability of tobacco, other smoking products and alcoholic beverages			3	ban on alcohol advertising, shorter hours of trade in alcohol, the increase of the age for buying, possessing and consuming alcohol up to 20 years, limited points of sale, and other regulatory measures adopted and applied to restrict alcohol supply and demand										1	tax on alcoholic beverages
Yes 3.5 - measures - other		yes	awareness, labellinig, pregnant women and care deliverers, detection and intervention, youth, vending machines stricter control (availability)										Social campaigns and AIESEC student campaign pronite healthy lifestyles and find solutions to alcohol problems						Prevention programs at schools, communities and workplaces (by health promotion offices) Treatment of AP for children and youth Responsible alcohol consumption program		General mention of policy	1	Reducing harm, supporting Recovery – a health led response to drug and alcohol use in Ireland [SDG 3.5]. Public Health (alcohol) Bill				substantially improve addiction treatment and rehabilitation services, providing access to a broader range of therapies and improving their effectiveness.		Awareness raising campaigns		Lithuania has established a National Fund for Public Health Enhancement with alcohol consumption and suicide prevention being one of its priorities, and has begun providing early intervention, early alcohol consumption risk identification and psychotherapy services.													Strategy includes some interventions of alcohol control, brief intervention guidelines were developed for the family doctors and Guidelines for low risk drinking developed in an EU Joint Action are ongoing to be implemented in Romania.					Awareness-raising campaigns - healthy lifestyle strategy
Yes 3.5 and reasoning		yes			1	promoting alcohol-free lifestyle		1	mentions alcohol use													1	Commits to develop more mesaues to limit alcohol related harm		Promote healthy lifestyles and strengthen preventive healthcare systems		The high premature mortality rate among men is largely due to lifestyle habits, namely the prevalence of smoking and harmful alco-hol consumption		Consumption of alcohol as a challenge to health		To ensure a healthier society					Preventive excessive use of alcohol - one of the priorities to reduce health ineqaulities					1	Prevention program at schools - for healthier lifestyles	1	Health education on most important health determinants - alcohol one of them		1	Promotion of well-being among youth
3.4																		1	Prevention (of alcoholism) under NCD discussion	1	Prevent premature death						To reduce the burden of non-communicable diseases (including reduction of risk factors: smoking, alcohol abuse, obesity, sedentary lifestyle)				Abuse of alcoholic beverages as a risk to NCDs								1	National Programme for Counteracting Drug Addiction and the National programme for prevention and resolution of alcohol problems (Mental health).
3.6			3.6 Road safety, alcolock, alcohol screening																		Prevent premature death
Sustainabiliity/broader context								1	People and Society: Social system burdened alcohol harm			1	alcohol policy reduces social, economic and health damage and creates safer environment for all and supportive environment for children and youth										Decent work and economic growth - program targeting youth at risk of drugs or alcohol misuse		Guarantee the conditions for the development of human potential Ensure the effectiveness of the social protection and security system Fight deviance through prevention and social integration of vulnerable individuals		The Addiction Treatment Centre for prison inmates in order to resocialisation				to ensure the country’s social and economic development With a view to promoting sustainable consumption - disposable beverage packaging. .			National Drug Policy to achieve high level of security, health protection, well-being, and social cohesion							1	contribute to better health, education, more equity and stronger involvement and accountability of all with the welfare and quality of life of children and young people. Alcohol Tax to discourage consumption and save costs for NHS
Industry mentioned			partnership on voluntary labeling																																						1	science and cooperation project with Vineyard and Wine of Douro
Industry promotion																																		The InnovFin Scheme
Talks about all goals separately															1	1						1		0		1		1		1			1		1		1		1		1		0		0	1		1
[truncated: 3 more columns]

## Sheet: Coding
			Austria 2020 EU/2YLL/116 p		Bulgaria 2020 EU/4YLL/132p		Belgium 2017 EU/3YLL/95 p		Croatia 2019 EU/3YLL/109p		Cyprus 2017 EU/2YLL/81p		Czech Republic 2017 EU/3YLL/40p		Denmark 2017 EU/…/140p		Estonia 2016 EU/5YLL/60p		Estonia 2020 EU/5YLL/104p		Finland 2016 EU/3YLL/64p		Finland 2020 EU/3YLL/172p		France 2016 EU/3YLL/53p		Germany 2016 EU/3YLL/59p		Greece 2018 EU/2YLL/160p		Hungary 2018 EU/4YLL/85p		Iceland 2019 EEA/2YLL/151p		Ireland 2018 EU/2YLL/300p		Italy 2017 EU/1YLL/50p		Latvia 2018 EU/5YLL/63p		Lichtenstein 2019 EEA/77p		Lithuania 2018 EU/5YLL/70p		Malta 2018 EU/1YLL/122p		Netherlands 2017 EU/2YLl/44p		Norway 2016 EEA/2YYL/29p
			YES	Text	YES	Text	YES	Text	YES	Text	YES	Text	YES	Text	YES	Text	YES	Text	YES	Text	YES	Text	YES	Text	YES	Text	YES	Text	YES	Text	Yes	Text	Yes	Text	Yes		Yes	Text	Yes	Text	Yes	Text	1		Yes	Text	Yes	Text	Yes
INDICATION	RECOGNITION GOAL 3	Does a country mention alcohol under the goal 3	1		1	Although tending to decrease, mortality from chronic diseases in people under the age of 65 remains high, thus more prevention and measures are necessary. The problem is compounded by additional risk factors, including smoking, alcohol use and increased obesity, as well as inefficiently used health care expenditure.	1		1		0		1	However, gender equality, non-medical determinants of health (emissions of hazardous substances, harmful use of alcohol and tobacco) as well as quality of earnings and lifelong learning opportunities are still far from the 2030 aspirations (COULD POSSIBLY BELONG TO OTHER GOALS TOO BUT IT IS NOT SPECIFIED IN THE TEXT. CZECH REP RE-ORGANIZED THE GOALS AND THIS TEXT IS UNDER "PEOPLE AND SOCIETY"	0	Mentions/spells out the target 3.5 BUT talks only about 3.5.1.and does not mention at all 3.5.2	1		1		0		1	A specific challenge for Finland is to bring down the numbers of other causes of premature mortality, including accidental and violent causes of death, alcohol-related mortality, and suicides. Mental health problems are a growing public health challenge. Obesity became a key public health challenge among both men and women between 2012 and 2017.	0		0		0		1		1		1		1		1		1	General challenges can be identified with respect to health-related behaviour. Numerous health problems are directly related to (lack of) exercise, poor nutrition and obesity, as well as the consumption of nicotine and alcohol. There are certain challenges with respect to the consumption of legal and illegal drugs or abuse of medication, especially among young people.			1		1		0
			0		0		0		0		0		0		0		0		0		0		1	Finland’s challenge is that problems with health, safety and wellbeing only tend to accumulate for some individuals. Bringing down the overall burden of premature mortality would require the capacity to also influence other causes of death (external causes, alcohol-related mortality, and suicides). Special attention should be paid to narrowing the differences in mortality between socio-economic g…	0		0		0		0		0		0		0		0		0		0		0		0		0
		Does a country mention alcohol use statistics under the goal 3?	1	Austrian National Public Health Institute 2019). Average alcohol consumption among 15- to 99-year-olds remained relatively constant between 2010 and 2018, at around 12 litres of pure alcohol per person per year.	0		0		0		0		0		0		0		0		0		0		0		0		0		0		1	“Illegal drugs, prescription drugs and alcohol. People don’t realise how extensive usage of these is among teenagers. If you want any of these, it’s so easy to get it. We must stop this together by promoting education and prevention.” Helgi Rafn Bergþórsson, 15 years old	0		0		1	while 61.5 % of men and 28.4 % of women aged 15-64 partake in harmful alcohol consumption.	0		0		0		0		0
					0		0		0		0		0		0		0		0		0		0		0		0		0		0		1	Significant progress has been made in reducing the use of alcohol, illegal intoxicants and tobacco among young people in Iceland, and the use of these substances is now on average the lowest in Europe. (THIS COULD BE AMONG IMPACTS TOO BUT THEY DO NOT MENTION ANY CONCRETE POLICY)	0		0		0		0		0		0		0		0
		Does a country mention alcohol harm statistics under the goal 3?	1	There is a high level of alcohol-related deaths and suicides (3,030 in 2018).	0		0		0		0		0		0		0		0		0		0		0		0		0		0		1	In 2017, the number of premature deaths in Iceland was 422 per 100,000 inhabitants. Efforts are underway on health promotion and prevention efforts against premature deaths. The work covers a broad spectrum of health risks and influencing factors, such as alcohol, tobacco and drug prevention, nutrition counselling, exercise, mental health and dental care, as well as violence and accident preventi…	0		0		1	The high premature mortality rate among men is largely due to lifestyle habits, namely the prevalence of smoking and harmful alcohol consumption.	0		0		0		0		0
				The Austrian National Public Health Institute sees potential for improvement in the reduction of suicides and in the consumption of tobacco and alcohol (meta-analysis, Austrian National Public Health Institute 2019)	0		0		0		0		0		0		0		0		0		0		0		0		0		0		0		0		0		0		0		0		0		0		0
				In 2010, the number of alcohol-related deaths was estimated to be 3,162. The figure was 3,030 in 2018. This represents a fall of 4 %, although the level is generally high (Handbuch Alkohol [Alcohol Handbook],	0		0		0		0		0		0		0		0		0		0		0		0		0		0		0		0		0		0		0		0		0		0		0
		Does a country mention alcohol under the target 3.4	0		0		0		0		0		0		0		0		0		0		0		0		0		0		0		0		0		0		0		0		1	Scientific research has proven and international strategic documents have stated that unhealthy lifestyles, i.e. unbalanced nutrition, low physical activity, obesity, constant nervous tension, smoking, abuse of alcoholic beverages, etc., are the main risk factors of non communicable diseases (hereinafter ‘NCDs’) such as circulatory system diseases, malignant tumours and diabetes that account for …	0		0		0
		Does a country mention alcohol use statistics under the target 3.4?	0		0		1	9% of the adult population consumes too much alcohol. Significant gender differences exist, with about 15% of the male population consuming too much alcohol against 6% of the female population	0		0		0		0		0		0		0		0		0		0		0		0		0		0		0		0		0		0		0		0		0
		Does a country mention alcohol harm statistics under the target 3.4?	0		0		0		0		0		0		0		0		0		0		0		0		0		0		0		0		0		0		0		0		0		0		0		0
		Does a country mention alcohol under the target 3.5	1		0		0		0		0		0		0		0		0		0		0		0		0		0		0		0		0		0		0		0		0		0		0		0
		Does a country mention alcohol use statistics under the target 3.5?	0		0		0		0		0		0		0		1	Per capita use of alcohol (litres of absolute alcohol per year per person) (Green Book on Alcohol Policy ) 8.7 liters in 2015 (and plan 8.00 liters in 2019=	1	Alcohol consumption per inhabitant aged 15 and over, litres of 100% alcohol 10.2 (in 2016) and 10.1 (in 2018)	0		1	Alcohol use has particularly declined among young people in Finland	0		0		0		0		1	Alcohol consumption in Iceland is below the average of OECD countries, at 7.5 litres of pure alcohol per person aged 15 years and older in 2015.	0		0		1	Population of working age excessively consuming alcohol during the past 12 months: (2011/2015) base value: 43,7; latest value 44,5; target for 2020 - 38; target for 2030 - 35.	0		1	Annual legal alcohol consumption per capita was falling steadily from 2012 to 2016 (the value changed from 12.6 litres to 11.3 litres per capita annually). (THIS IS ALSO MENTIONED BY ME UNDER IMPACT	0		0		0
			0		0		0		0		0		0		0		0		0		0		0		0		0		0		0		1	The indicator assumes that criteria for harmful use of alcohol exist in each country. There is no such official criterion in Iceland and data on alcohol consumption by individuals is not collected annually. On the other hand, there was a question on alcohol consumption in the European Health Interview Survey, which was carried out by Statistics Iceland in the autumn of 2015. In the Survey data, t…	0		0		0		0		1	YES - there is a whole table with statistics 3.5.2 for years 2010 - 2016	0		0		0
		Does a country mention alcohol harm statistics under the target 3.5?	1	Alcohol-related deaths and suicides increased	0		0		0		0		0		0		0		0		0		0		0		0		0		0		0		0		0		0		0		0		0		0		0
		Does a country mention alcohol under the target 3.6	0		0		0		0		0		0		0		0		0		0		0		0		0		0		0		0		0		0		0		0		0		0		0		0
		Does a country mention alcohol use statistics under the target 3.6?	0		0		0		0		0		0		0		0		0		0		0		0		0		0		0		0		0		0		0		0		0		0		0		0
		Does a country mention alcohol harm statistics under the target 3.6?	0		0		0		0		0		0		0		0		0		0		0		0		0		0		0		0		0		0		0		0		0		0		0		0
	1	Does a country mention alcohol under the goal 1?	0		0		0		0		0		0		0		0		0		0		0		0		0		0		0		0		0		0		0		0		0		0		0		0
		Does a country mention alcohol use statistics under the goal 1?	0		0		0		0		0		0		0		0		0		0		0		0		0		0		0		0		0		0		0		0		0		0		0		0
		Does a country mention alcohol harm statistics under the goal 1?	0		0		0		0		0		0		0		0		0		0		0	I	0		0		0		0		0		0		0		0		0		0		0		0		0
	2	Does a country mention alcohol under the goal 2?	0		0		0		0		0		0		0		0		0		0		0		0		0		0		0		0		0		0		0		0		0		0		0		0
		Does a country mention alcohol use statistics under the goal 2?	0		0		0		0		0		0		0		0		0		0		0		0		0		0		0		0		0		0		0		0		0		0		0		0
		Does a country mention alcohol harm statistics under the goal 2?	0		0		0		0		0		0		0		0		0		0		0		0		0		0		0		0		0		0		0		0		0		0		0		0
	4	Does a country mention alcohol under the goal 4?	0		0		0		0		0		0		0		0		0		0		0		0		0		0		0		0		0		0		0		0		0		0		0		0
		Does a country mention alcohol use statistics under the goal 4?	0		0		0		0		0		0		0		0		0		0		0		0		0		0		0		0		0		0		0		0		0		0		0		0
		Does a country mention alcohol harm statistics under the goal 4?	0		0		0		0		0		0		0		0		0		0		0		0		0		0		0		0		0		0		0		0		0		0		0		0
	5	Does a country mention alcohol under the goal 5?	0		0		0		0		0		0		0		0		0		0		0		0		0		0		0		0		0		0		0		0		0		0		0		0
		Does a country mention alcohol use statistics under the goal 5?	0		0		0		0		0		0		0		0		0		0		0		0		0		0		0		0		0		0		0		0		0		0		0		0
		Does a country mention alcohol harm statistics under the goal 5?	0		0		0		0		0		0		0		0		0		0		0		0		0		0		0		0		0		0		0		0		0		0		0		0
	6	Does a country mention alcohol under the goal 6?	0		0		0		0		0		0		0		0		0		0		0		0		0		0		0		0		0		0		0		0		0		0		0		0
		Does a country mention alcohol use statistics under the goal 6?	0		0		0		0		0		0		0		0		0		0		0		0		0		0		0		0		0		0		0		0		0		0		0		0
		Does a country mention alcohol harm statistics under the goal 6?	0		0		0		0		0		0		0		0		0		0		0		0		0		0		0		0		0		0		0		0		0		0		0		0
	7	Does a country mention alcohol under the goal 7?	0		0		0		0		0		0		0		0		0		0		0		0		0		0		0		0		0		0		0		0		0		0		0		0
		Does a country mention alcohol use statistics under the goal 7?	0		0		0		0		0		0		0		0		0		0		0		0		0		0		0		0		0		0		0		0		0		0		0		0
		Does a country mention alcohol harm statistics under the goal 7?	0		0		0		0		0		0		0		0		0		0		0		0		0		0		0		0		0		0		0		0		0		0		0		0
	8	Does a country mention alcohol under the goal 8?	0		0		0		0		0		0		0		0		0		0		0		0		0		0		0		0		0		0		0		0		0		0		0		0
		Does a country mention alcohol use statistics under the goal 8?	0		0		0		0		0		0		0		0		0		0		0		0		0		0		0		0		0		0		0		0		0		0		0		0
		Does a country mention alcohol harm statistics under the goal 8?	0		0		0		0		0		0		0		0		0		0		0		0		0		0		0		0		0		0		0		0		0		0		0		0
	9	Does a country mention alcohol under the goal 9?	0		0		0		0		0		0		0		0		0		0		0		0		0		0		0		0		0		0		0		0		0		0		0		0
		Does a country mention alcohol use statistics under the goal 9?	0		0		0		0		0		0		0		0		0		0		0		0		0		0		0		0		0		0		0		0		0		0		0		0
		Does a country mention alcohol harm statistics under the goal 9?	0		0		0		0		0		0		0		0		0		0		0		0		0		0		0		0		0		0		0		0		0		0		0		0
	10	Does a country mention alcohol under the goal 10?	0		0		0		0		0		0		0		0		0		0		0		0		0		0		0		0		0		0		0		0		0		0		0		0
		Does a country mention alcohol use statistics under the goal 10?	0		0		0		0		0		0		0		0		0		0		0		0		0		0		0		0		0		0		0		0		0		0		0		0
		Does a country mention alcohol harm statistics under the goal 10?	0		0		0		0		0		0		0		0		0		0		0		0		0		0		0		0		0		0		0		0		0		0		0		0
	11	Does a country mention alcohol under the goal 11?	0		0		0		0		0		0		0		0		0		0		0		0		0		0		0		0		0		0		0		0		0		0		0		0
		Does a country mention alcohol use statistics under the goal 11?	0		0		0		0		0		0		0		0		0		0		0		0		0		0		0		0		0		0		0		0		0		0		0		0
		Does a country mention alcohol harm statistics under the goal 11?	0		0		0		0		0		0		0		0		0		0		0		0		0		0		0		0		0		0		0		0		0		0		0		0
	12	Does a country mention alcohol under the goal 12?	0		0		0		0		0		0		0		0		0		0		0		0		0		0		0		0		0		0		0		0		0		0		0		0
		Does a country mention alcohol use statistics under the goal 12?	0		0		0		0		0		0		0		0		0		0		0		0		0		0		0		0		0		0		0		0		0		0		0		0
		Does a country mention alcohol harm statistics under the goal 12?	0		0		0		0		0		0		0		0		0		0		0		0		0		0		0		0		0		0		0		0		0		0		0		0
	13	Does a country mention alcohol under the goal 13?	0		0		0		0		0		0		0		0		0		0		0		0		0		0		0		0		0		0		0		0		0		0		0		0
		Does a country mention alcohol use statistics under the goal 13?	0		0		0		0		0		0		0		0		0		0		0		0		0		0		0		0		0		0		0		0		0		0		0		0
		Does a country mention alcohol harm statistics under the goal 13?	0		0		0		0		0		0		0		0		0		0		0		0		0		0		0		0		0		0		0		0		0		0		0		0
	14	Does a country mention alcohol under the goal 14?	0		0		0		0		0		0		0		0		0		0		0		0		0		0		0		0		0		0		0		0		0		0		0		0
		Does a country mention alcohol use statistics under the goal 14?	0		0		0		0		0		0		0		0		0		0		0		0		0		0		0		0		0		0		0		0		0		0		0		0
		Does a country mention alcohol harm statistics under the goal 14?	0		0		0		0		0		0		0		0		0		0		0		0		0		0		0		0		0		0		0		0		0		0		0		0
	15	Does a country mention alcohol under the goal 15?	0		0		0		0		0		0		0		0		0		0		0		0		0		0		0		0		0		0		0		0		0		0		0		0
		Does a country mention alcohol use statistics under the goal 15?	0		0		0		0		0		0		0		0		0		0		0		0		0		0		0		0		0		0		0		0		0		0		0		0
		Does a country mention alcohol harm statistics under the goal 15?	0		0		0		0		0		0		0		0		0		0		0		0		0		0		0		0		0		0		0		0		0		0		0		0
	16	Does a country mention alcohol under the goal 16?	0		0		0		0		0		0		0		0		0		0		0		0		0		0		0		0		0		0		0		0		0		0		0		0
		Does a country mention alcohol use statistics under the goal 16?	0		0		0		0		0		0		0		0		0		0		0		0		0		0		0		0		0		0		0		0		0		0		0		0
		Does a country mention alcohol harm statistics under the goal 16?	0		0		0		0		0		0		0		0		0		0		0		0		0		0		0		0		0		0		0		0		0		0		0		0
	17	Does a country mention alcohol under the goal 17?	0		0		0		0		0		0		0		0		0		0		0		0		0		0		0		0		0		0		1	Latvia’s main priorities in cooperation with the WHO for many years have been: – To reduce the burden of non-communicable diseases (including reduction of risk factors: smoking, alcohol abuse, obesity, sedentary lifestyle)	0		0		0		0		0
		Does a country mention alcohol use statistics under the goal 17?	0		0		0		0		0		0		0		0		0		0		0		0		0		0		0		0		0		0		0		0		0		0		0		0
		Does a country mention alcohol harm statistics under the goal 17?	0		0		0		0		0		0		0		0		0		0		0		0		0		0		0		0		0		0		0		0		0		0		0		0
					0																						0
ACTION (PLANS, STRATEGIES, POLICIES)	ACTION PLANS, STRATEGIES; POLICIES and INITIATIVES GOAL 3	Does a country mention APSP under the goal 3?	0		0		0		1	In order to ensure a healthy life for all citizens, Croatia is promoting mental health in the community, at the same time promoting a smoke-free and alcohol-free lifestyle, as well as removing the stigma surrounding mental illness Croatia will continue to strengthen programmes for preventing the use of tobacco and alcohol products, as well as other psychoactive substances, reduce the availability…	0		0		0		1	The purpose of alcohol policy is to reduce the social, economic and health damages resulting from the abuse of alcohol, (HERE IT IS ALSO IMPACT BUT NOT ON A SPECIFIC GOAL)	0		0		1	The Alcohol Act of 2017 increased the availability of alcohol. Alcohol-related causes explain one fifth of differences in mortality by social group among Finnish men and one sixth among Finnish women	0		0		0		0		0	"In 2017, the number of premature deaths in Iceland was 422 per 100,000 inhabitants. Efforts are underway on health promotion and prevention efforts against premature deaths. The work covers a broad spectrum of health risks and influencing factors, such as alcohol, tobacco and drug prevention, nutrition counselling, exercise, mental health and dental care, as well as violence and accident prevent…	0		1	The Italian Government implemented a coherent strategy to reduce the phenomenon of school disadvantages as well as to increase well-being, and to guarantee good living conditions and a good coexistence amongst students. In addition, this strategy focuses on the prevention of juvenile distress, with reference to gender equality, bullying and cyberbullying and overcoming drug and alcohol addictions…	0		0		0		0		0		0
		Does a country mention implemented 3BB alcohol policy measures under the goal 3?	0		0		0		0		0		0		0		0		0		0		0		0		0		0		0		1	The state has a monopoly on the sale of alcoholic beverages and current legislation prohibits the sale, provision or supply of alcohol to persons under 20 years of age.	0		0		0		0		0		0		0		0
		Does a country mention implemented alcohol policy measures other than 3BB under the goal 3?	0		0		0		0		0		0		0		0		0		0		0		0		0		0		0		0		0		0		0		0		0		0		0		0
		Does a country mention implemented action plans and strategies under the goal 3?	0		0		0		0		0		0		0		0		0		0		0		0		0		0		0		1	"In Iceland, comprehensive preventive work is directed at the main health risks and influencing factors. Iceland ratified the World Health Organisation (WHO) Framework Convention on Tobacco Control in 2005, and has adopted a policy on prevention of alcohol and drug abuse that extends to the end of 2020."	1	Our national focus will now increasingly shift to driving, monitoring and evaluating the implementation of the policies outlined above. This will include initiatives in local authorities, workplaces, educational facilities and communities. Work will continue on developing further measures to limit the harm from alcohol, and to strengthen our tobacco control measures in line with the World Health …	0		0		0		0		0		1	The National Prevention Programme will continue to promote good health with a focus on health protection and reducing health inequalities. Preventing smoking, overweight, excessive use of alcohol, lack of exercise, diabetes and depression are programme priorities.	0
			0		0		0		0		0		0		0		0		0		0		0		0		0		0		0		0		0		0		0		0		0		0		0		0
			0		0		0		0		0		0		0		0		0		0		0		0		0		0		0		0		0		0		0		0		0		0		0		0
			0		0		0		0		0		0		0		0		0		0		0		0		0		0		0		0		0		0		0		0		0		0		0		0
		Does a country mention planned/intended 3BB alcohol policy measures under the goal 3?	0		0		0		0		0		0		0		0		0		0		0		0		0		0		0		0		0		0		0		0		0		0		0		0
		Does a country mention planned/intended alcohol policy measures other than 3BB under the goal 3?	0		0		0		0		0		0		0		0		0		0		0		0		0		0		0		0		0		0		0		0		0		0		0		0
		Does a country mention planned/intended action plans and strategies under the goal 3?	0		0		1	Wallonia also works on a future Health and Prevention 2030 Plan 15 with five priority areas: promotion of safety measures and of healthy life styles (inter alia through food, physical exercise and combating excessive alcohol and tobacco consumption), promotion of mental health and general well-being, and prevention of chronical illnesses, of infectious diseases and of non-intentional traumas (3.4)	0		0		0		0		0		0		0		0		0		0		0		0		0		0		0		0		0		0		0		0		0
		Does a country mention implemented 3BB alcohol policy measures under the target 3.5?	0		0		1	In terms of alcohol policies, measures taken by the various Belgian governments include stricter oversight on advertisements for alcohol containing products, higher fines for trampling with advertising rules	0		0		0		0		0		1	From the point of view of alcohol policy, amendments to the Advertising Act entered into force in June 2018 which significantly restrict alcohol advertising. In addition to the previous restrictions, the amendment completely banned outdoor alcohol advertising and advertising on social media and further restricted alcohol advertising on television, radio, and magazines.	0		0		0		0		0		0		0		0		0		1	excise tax on tobacco products and alcoholic beverages has been repeatedly raised in recent years, and restrictions have been imposed on the advertising, distribution and availability of tobacco, other smoking products and alcoholic beverages.	0		0		0		0		0
			0		0		0		0		0		0		0		0		1	In addition, restrictions on the display of alcoholic beverages entered into force in June 2019. This means that alcoholic beverages must be placed in the store separately from other goods so that the consumer does not inevitably come into contact with them.	0		0		0		0		0		0		0		0		0		0		0		0		0		0		0
		Does a country mention implemented alcohol policy measures other than 3BB under the target 3.5?	0		0		1	excise increase on alcoholic drinks	0		0		0		0		0		0		0		0		0		0		0		0		0		0		0		0		0		0		0		0		0
		Does a country mention implemented action plans and strategies under the target 3.5?	0		0		1	awareness-raising campaigns	0		0		0		0		1	Social campaigns titled Let’s drink less by half and Passive drinking have been organised.	0		0		0		0		0		0		1	In addition, the prevention and discouraging of alcoholism and drug consumption are also important. In the interest of reducing excessive alcohol consumption, an alcohol protocol has been compiled for health promotion offices with the aim of helping screen for alcohol addiction, and platformspecific alcohol consumption prevention programs have been introduced for schools, communities, and workpla…	0		1	National Substance Misuse Strategy [SDG 3.5], Reducing Harm, Supporting Recovery – a health led response to drug and alcohol use in Ireland 2017-2025 (Promote and protect health and well-being. Minimise the harms caused by the use and misuse of substances and promote rehabilitation and recovery. Address the harms of drug markets and reduce access to drugs for harmful use. Support participation of…	0		0		0		1	Lithuania has established a National Fund for Public Health Enhancement with alcohol consumption and suicide prevention being one of its priorities, and has begun providing early intervention, early alcohol consumption risk identification and psychotherapy services.	0		0		0
			0		0		1	training programs for care deliverers regarding alcohol use by pregnant women	0		0		0		0		1	The international student organisation AIESEC is organising a six-week project, the purpose of which is to find solutions to the problems of drug and alcohol abuse and promote healthy lifestyles in the local communities. The target group of the project is high-school students and young people aged 18-25	0		0		0		0		0		0		1	Strong committment to: Responsible alcohol consumption program	0		1	Public Health (Alcohol) Bill 2017 [Currently before the Oireachtas](The objective of the Bill is to reduce alcohol consumption in Ireland to the OECD average of 9.1 litres of pure alcohol per capita, by 2020.)	0		0		0		0		0		0		0
			0		0		1	pilot project focuses on detection of and intervention upon alcohol problems among emergency warden patients in eight hospitals	0		0		0		0		0		0		0		0		0		0		0		0		0		0		0		0		0		0		0		0		0
			0		0		1	A series of initiatives particularly targets young persons (16-18 age range), including clarifying legal provisions, strengthening and intensifying control measures on vending machines with alcoholic beverages	0		0		0		0		0		0		0		0		0		0		0		0		0		0		0		0		0		0		0		0		0
		Does a country mention planned/intended 3BB alcohol policy measures under the target 3.5?	0		0		0		0		0		0		0		0		0		0		0		0		0		0		0		0		0		0		0		0		0		0		0		0
		Does a country mention planned/intended alcohol policy measures other than 3BB under the target 3.5?	0		0		1	launching discussions between alcohol producers and retail sellers in order to obtain an agreement on voluntary labelling of minimum age	0		0		0		0		0		0		0		0		0		0		0		0		0		0		0		1	continue decreasing substance abuse, future policy should not only focus on lowering consumption and restricting availability, it should also substantially improve addiction treatment and rehabilitation services, providing access to a broader range of therapies and improving their effectiveness.	0		0		0		0		0
		Does a country mention planned/intended action plans and strategies under the target 3.5?	0		0		0		0		0		1	Efforts should be also increased towards tackling the high burden caused by the effects of harmful substances on the population (over-limit emissions, smoking, alcohol etc.) and improving healthy life expectancy. Emphasis will be placed on policy efficiency from the point of view of both its recipients and public administration.	0		0		0		0		0		0		0		0		0		0		0		0		0		0		0		1	In 2018, Malta will have its first National Alcohol Policy that will address three main areas of intervention - underage drinking, harmful drinking in adults, and drink-driving. These policies underpin efforts to strengthen the prevention and treatment of drug use as well as in tackling the harmful use of alcohol	0		0
		Does a country mention implemented 3BB alcohol policy measures under the target 3.4?	0		0		0		0		0		0		0		0		0		0		0		0		0		0		0		0		0		0		0		0		0		0		0		0
		Does a country mention implemented alcohol policy measures other than 3BB under the target 3.4?	0		0		1	Efforts to prevent these focus on tackling four major risk behaviors – smoking (18.1% daily smokers 10, indicator 6 in the annex), alcohol abuse (9% of the adult population consumes too much alcohol) 11, unhealthy diets and sedentary lifestyles – and are based on an integrated horizontal approach targeted at health promotion, prevention and early detection, involving all relevant policy makers an…	0		0		0		0		0		0		0		0		0		0		0		0		0		0		0		0		0		0		0		0		0
		Does a country mention implemented action plans and strategies under the target 3.4?	0		1	Measures are taken to reduce diseases or premature mortality associated with risk factors such as smoking, alcohol abuse, unhealthy eating habits and low physical activity (National Program for Prevention of Chronic Non-communicable Diseases 2014-2020).	0		0		0		0		0		0		0		0		0		0		0		0		0		0		0		0		0		0		0		0		0		0
		Does a country mention planned/intended 3BB alcohol policy measures under the target 3.4?	0		0		0		0		0		0		0		0		0		0		0		0		0		0		0		0		0		0		0		0		0		0		0		0
		Does a country mention planned/intended alcohol policy measures other than 3BB under the target 3.4?	0		0		0		0		0		0		0		0		0		0		0		0		0		0		0		0		0		0		0		0		0		0		0		0
		Does a country mention planned/intended action plans and strategies under the target 3.4?	0		0		0		0		0		0		0		0		0		0		0		0		0		0		0		0		0		0		0		0		0		0		0		0
		Does a country mention implemented 3BB alcohol policy measures under the target 3.6?	0		0		0		0		0		0		0		0		0		0		0		0		0		0		0		0		0		0		0		0		0		0		0		0
		Does a country mention implemented alcohol policy measures other than 3BB under the target 3.6?	0		0		1	States General on Road Traffic Safety in 2015 spelled out 20 recommendations, which were an inspiration for many actions taken since then, such as efforts to simplify traffic rules, to better execute traffic fines, to make an alcolock mandatory in passenger vehicles and for repeat offenders, to increase objective and subjective probability of detection through the use of a reliable and continuous…	0		0		0		0		0		0		0		0		0		0		0		0		0		0		0		0		0		0		0		0		0
		Does a country mention implemented action plans and strategies under the target 3.6?	0		0		0		0		0		0		0		0		0		0		0		0		0		0		0		0		0		0		0		0		0		0		0		0
		Does a country mention planned/intended 3BB alcohol policy measures under the target 3.6?	0		0		0		0		0		0		0		0		0		0		0		0		0		0		0		0		0		0		0		0		0		0		0		0
		Does a country mention planned/intended alcohol policy measures other than 3BB under the target 3.6?	0		0		0		0		0		0		0		0		0		0		0		0		0		0		0		0		0		0		0		0		0		0		0		0
		Does a country mention planned/intended action plans and strategies under the target 3.6?	0		0		0		0		0		0		0		0		0		0		0		0		0		0		0		0		0		0		0		0		0		0		0		0
	1	Does a country mention APSP under the goal 1?	0		0		0		0		0		0		0		0		0		0		0		0		0		0		0		0		0		1	The Italian Government implemented a coherent strategy to reduce the phenomenon of school disadvantages as well as to increase well-being, and to guarantee good living conditions and a good coexistence amongst students. In addition, this strategy focuses on the prevention of juvenile distress, with reference to gender equality, bullying and cyberbullying and overcoming drug and alcohol addictions…	0		0		0		0		0		0
		Does a country mention implemented 3BB alcohol policy measures under the goal 1?	0		0		0		0		0		0		0		0		0		0		0		0		0		0		0		0		0		0		0		0		0		0		0		0
		Does a country mention implemented alcohol policy measures other than 3BB under the goal 1?	0		0		0		0		0		0		0		0		0		0		0		0		0		0		0		0		0		0		0		0		0		0		0		0
		Does a country mention implemented action plans and strategies under the goal 1?	0		0		0		0		0		0		0		0		0		0		0		0		0		0		0		0		0		0		0		0		0		0		0		0
		Does a country mention planned/intended 3BB alcohol policy measures under the goal 1?	0		0		0		0		0		0		0		0		0		0		0		0		0		0		0		0		0		0		0		0		0		0		0		0
		Does a country mention planned/intended alcohol policy measures other than 3BB under the goal 1?	0		0		0		0		0		0		0		0		0		0		0		0		0		0		0		0		0		0		0		0		0		0		0		0
		Does a country mention planned/intended action plans and strategies under the goal 1?	0		0		0		0		0		0		0		0		0		0		0		0		0		0		0		0		0		0		0		0		0		0		0		0
	2	Does a country mention APSP under the goal 2?	0		0		0		0		0		0		0		0		0		0		0		0		0		0		0		0		0		0		0		0		0		0		0		0
		Does a country mention implemented 3BB alcohol policy measures under the goal 2?	0		0		0		0		0		0		0		0		0		0		0		0		0		0		1	The Public Health Product Tax also specifies that products listed in the Act on Public Health Product Tax (e.g. pre-packed sugary products, soft drinks, energy drinks, savoury snacks) and alcoholic and tobacco products shall not be sold at events organized for children and students.	0		0		0		0		0		0		0		0		0
		Does a country mention implemented alcohol policy measures other than 3BB under the goal 2?	0		0		0		0		0		0		0		0		0		0		0		0		0		0		0		0		0		0		0		0		0		0		0		0
		Does a country mention implemented action plans and strategies under the goal 2?	0		0		0		0		0		0		0		0		0		0		0		0		0		0		0		0		0		0		0		0		0		0		0		0
		Does a country mention planned/intended 3BB alcohol policy measures under the goal 2?	0		0		0		0		0		0		0		0		0		0		0		0		0		0		0		0		0		0		0		0		0		0		0		0
		Does a country mention planned/intended alcohol policy measures other than 3BB under the goal 2?	0		0		0		0		0		0		0		0		0		0		0		0		0		0		0		0		0		0		0		0		0		0		0		0
		Does a country mention planned/intended action plans and strategies under the goal 2?	0		0		0		0		0		0		0		0		0		0		0		0		0		0		0		0		0		0		0		0		0		0		0		0
	4	Does a country mention APSP under the goal 4?	0		0		0		0		0		0		0		0		0		0		0		0		0		0		0		0		0		0		0		0		0		0		0		0
		Does a country mention implemented 3BB alcohol policy measures under the goal 4?	0		0		0		0		0		0		0		0		0		0		0		0		0		0		0		0		0		0		0		0		0		0		0		0
		Does a country mention implemented alcohol policy measures other than 3BB under the goal 4?	0		0		0		0		0		0		0		0		0		0		0		0		0		0		0		0		0		0		0		0		0		0		0		0
		Does a country mention implemented action plans and strategies under the goal 4?	0		0		0		0		0		0		0		0		0		0		0		0		0		0		0		0		0		1	The Italian Government implemented a coherent strategy to reduce the phenomenon of school disadvantages as well as to increase well-being, and to guarantee good living conditions and a good coexistence amongst students. In addition, this strategy focuses on the prevention of juvenile distress, with reference to gender equality, bullying and cyberbullying and overcoming drug and alcohol addictions…	0		0		0		0		0		0
		Does a country mention planned/intended 3BB alcohol policy measures under the goal 4?	0		0		0		0		0		0		0		0		0		0		0		0		0		0		0		0		0		0		0		0		0		0		0		0
		Does a country mention planned/intended alcohol policy measures other than 3BB under the goal 4?	0		0		0		0		0		0		0		0		0		0		0		0		0		0		0		0		0		0		0		0		0		0		0		0
		Does a country mention planned/intended action plans and strategies under the goal 4?	0		0		0		0		0		0		0		0		0		0		0		0		0		0		0		0		0		0		0		0		0		0		0		0
	5	Does a country mention APSP under the goal 5?	0		0		0		0		0		0		0		0		0		0		0		0		0		0		0		0		0		0		0		0		0		0		0		0
		Does a country mention implemented 3BB alcohol policy measures under the goal 5?	0		0		0		0		0		0		0		0		0		0		0		0		0		0		0		0		0		0		0		0		0		0		0		0
		Does a country mention implemented alcohol policy measures other than 3BB under the goal 5?	0		0		0		0		0		0		0		0		0		0		0		0		0		0		0		0		0		0		0		0		0		0		0		0
		Does a country mention implemented action plans and strategies under the goal 5?	0		0		0		0		0		0		0		0		0		0		0		0		0		0		0		0		0		0		0		0		0		0		0		0
		Does a country mention planned/intended 3BB alcohol policy measures under the goal 5?	0		0		0		0		0		0		0		0		0		0		0		0		0		0		0		0		0		0		0		0		0		0		0		0
		Does a country mention planned/intended alcohol policy measures other than 3BB under the goal 5?	0		0		0		0		0		0		0		0		0		0		0		0		0		0		0		0		0		0		0		0		0		0		0		0
		Does a country mention planned/intended action plans and strategies under the goal 5?	0		0		0		0		0		0		0		0		0		0		0		0		0		0		0		0		0		0		0		0		0		0		0		0
	6	Does a country mention APSP under the goal 6?	0		0		0		0		0		0		0		0		0		0		0		0		0		0		0		0		0		0		0		0		0		0		0		0
		Does a country mention implemented 3BB alcohol policy measures under the goal 6?	0		0		0		0		0		0		0		0		0		0		0		0		0		0		0		0		0		0		0		0		0		0		0		0
		Does a country mention implemented alcohol policy measures other than 3BB under the goal 6?	0		0		0		0		0		0		0		0		0		0		0		0		0		0		0		0		0		0		0		0		0		0		0		0
		Does a country mention implemented action plans and strategies under the goal 6?	0		0		0		0		0		0		0		0		0		0		0		0		0		0		0		0		0		0		0		0		0		0		0		0
		Does a country mention planned/intended 3BB alcohol policy measures under the goal 6?	0		0		0		0		0		0		0		0		0		0		0		0		0		0		0		0		0		0		0		0		0		0		0		0
		Does a country mention planned/intended alcohol policy measures other than 3BB under the goal 6?	0		0		0		0		0		0		0		0		0		0		0		0		0		0		0		0		0		0		0		0		0		0		0		0
		Does a country mention planned/intended action plans and strategies under the goal 6?	0		0		0		0		0		0		0		0		0		0		0		0		0		0		0		0		0		0		0		0		0		0		0		0
	7	Does a country mention APSP under the goal 7?	0		0		0		0		0		0		0		0		0		0		0		0		0		0		0		0		0		0		0		0		0		0		0		0
		Does a country mention implemented 3BB alcohol policy measures under the goal 7?	0		0		0		0		0		0		0		0		0		0		0		0		0		0		0		0		0		0		0		0		0		0		0		0
		Does a country mention implemented alcohol policy measures other than 3BB under the goal 7?	0		0		0		0		0		0		0		0		0		0		0		0		0		0		0		0		0		0		0		0		0		0		0		0
		Does a country mention implemented action plans and strategies under the goal 7?	0		0		0		0		0		0		0		0		0		0		0		0		0		0		0		0		0		0		0		0		0		0		0		0
		Does a country mention planned/intended 3BB alcohol policy measures under the goal 7?	0		0		0		0		0		0		0		0		0		0		0		0		0		0		0		0		0		0		0		0		0		0		0		0
		Does a country mention planned/intended alcohol policy measures other than 3BB under the goal 7?	0		0		0		0		0		0		0		0		0		0		0		0		0		0		0		0		0		0		0		0		0		0		0		0
		Does a country mention planned/intended action plans and strategies under the goal 7?	0		0		0		0		0		0		0		0		0		0		0		0		0		0		0		0		0		0		0		0		0		0		0		0
	8	Does a country mention APSP under the goal 8?	0		0		0		0		0		0		0		0		0		0		0		0		0		0		0		0		0		1	The Italian Government implemented a coherent strategy to reduce the phenomenon of school disadvantages as well as to increase well-being, and to guarantee good living conditions and a good coexistence amongst students. In addition, this strategy focuses on the prevention of juvenile distress, with reference to gender equality, bullying and cyberbullying and overcoming drug and alcohol addictions…	0		0		0		0		0		0
		Does a country mention implemented 3BB alcohol policy measures under the goal 8?	0		0		0		0		0		0		0		0		0		0		0		0		0		0		0		0		0		0		0		0		0		0		0		0
		Does a country mention implemented alcohol policy measures other than 3BB under the goal 8?	0		0		0		0		0		0		0		0		0		0		0		0		0		0		0		0		0		0		0		0		0		0		0		0
		Does a country mention implemented action plans and strategies under the goal 8?	0		0		0		0		0		0		0		0		0		0		0		0		0		0		0		0		1	Overall, over 80% of funding is allocated to targeted youth services, which support, in the main, the targeted programmes for young people who are at risk of drugs or alcohol misuse, homelessness, unemployment or early school leaving. These schemes are: Special Projects for Youth; Young Peoples Facilities and Services Fund; Youth Information Centres; Local Drug Task Force projects (COULD BE READ …	0		0		0		0		0		0		0
		Does a country mention planned/intended 3BB alcohol policy measures under the goal 8?	0		0		0		0		0		0		0		0		0		0		0		0		0		0		0		0		0		0		0		0		0		0		0		0
		Does a country mention planned/intended alcohol policy measures other than 3BB under the goal 8?	0		0		0		0		0		0		0		0		0		0		0		0		0		0		0		0		0		0		0		0		0		0		0		0
		Does a country mention planned/intended action plans and strategies under the goal 8?	0		0		0		0		0		0		0		0		0		0		0		0		0		0		0		0		0		0		0		0		0		0		0		0
	9	Does a country mention APSP under the goal 9?	0		0		0		0		0		0		0		0		0		0		0		0		0		0		0		0		0		0		0		0		0		0	The InnovFin Scheme is applicable to a wide range of business sectors, excluding construction and real estate activities, mining and quarrying, tobacco and alcoholic beverages, trade in weapons and ammunition, casinos, gaming, and any illegal economic activities. (ALCOHOL INDUSTRY IS EXCLUDED)	0		0
		Does a country mention implemented 3BB alcohol policy measures under the goal 9?	0		0		0		0		0		0		0		0		0		0		0		0		0		0		0		0		0		0		0		0		0		0		0		0
		Does a country mention implemented alcohol policy measures other than 3BB under the goal 9?	0		0		0		0		0		0		0		0		0		0		0		0		0		0		0		0		0		0		0		0		0		0		0		0
		Does a country mention implemented action plans and strategies under the goal 9?	0		0		0		0		0		0		0		0		0		0		0		0		0		0		0		0		0		0		0		0		0		0		0		0
		Does a country mention planned/intended 3BB alcohol policy measures under the goal 9?	0		0		0		0		0		0		0		0		0		0		0		0		0		0		0		0		0		0		0		0		0		0		0		0
		Does a country mention planned/intended alcohol policy measures other than 3BB under the goal 9?	0		0		0		0		0		0		0		0		0		0		0		0		0		0		0		0		0		0		0		0		0		0		0		0
		Does a country mention planned/intended action plans and strategies under the goal 9?	0		0		0		0		0		0		0		0		0		0		0		0		0		0		0		0		0		0		0		0		0		0		0		0
	10	Does a country mention APSP under the goal 10?	0		0		0		0		0		0		0		0		0		0		0		0		0		0		0		0		0		1	The Italian Government implemented a coherent strategy to reduce the phenomenon of school disadvantages as well as to increase well-being, and to guarantee good living conditions and a good coexistence amongst students. In addition, this strategy focuses on the prevention of juvenile distress, with reference to gender equality, bullying and cyberbullying and overcoming drug and alcohol addictions…	0		0		0		0		0		0
		Does a country mention implemented 3BB alcohol policy measures under the goal 10?	0		0		0		0		0		0		0		0		0		0		1	The new Alcohol Act (2017) increased the availability of alcohol, and the negative repercussions are felt especially in the low-income bracket, among the poorly qualified and long-term unemployed.	0		0		0		0		0		0		0		0		0		0		0		0		0
		Does a country mention implemented alcohol policy measures other than 3BB under the goal 10?	0		0		0		0		0		0		0		0		0		0		0		0		0		0		0		0		0		0		0		0		0		0		0		0
		Does a country mention implemented action plans and strategies under the goal 10?	0		0		0		0		0		0		0		0		0		0		0		0		0		0		0		0		0		0		1	Some prison inmates have unhealthy habits, including abuse of alcohol, narcotics and/or psychotropic substances, and have committed crimes under the influence of these substances. Prisoners with addictions are not always able to fully participate in the resocialisation process, which often determines how successfully the person will integrate into society after serving the sentence. The Addiction…	0		0		0		0		0
		Does a country mention planned/intended 3BB alcohol policy measures under the goal 10?	0		0		0		0		0		0		0		0		0		0		0		0		0		0		0		0		0		0		0		0		0		0		0		0
		Does a country mention planned/intended alcohol policy measures other than 3BB under the goal 10?	0		0		0		0		0		0		0		0		0		0		0		0		0		0		0		0		0		0		0		0		0		0		0		0
		Does a country mention planned/intended action plans and strategies under the goal 10?	0		0		0		0		0		0		0		0		0		0		0		0		0		0		0		0		0		0		0		0		0		0		0		0
	11	Does a country mention APSP under the goal 11?	0		0		0		0		0		0		0		0		0		0		0		0		0		0		0		0		0		0		0		0		0		0		0		0
		Does a country mention implemented 3BB alcohol policy measures under the goal 11?	0		0		0		0		0		0		0		0		0		0		0		0		0		0		0		0		0		0		0		0		0		0		0		0
		Does a country mention implemented alcohol policy measures other than 3BB under the goal 11?	0		0		0		0		0		0		0		0		0		0		0		0		0		0		0		0		0		0		0		0		0		0		0		0
		Does a country mention implemented action plans and strategies under the goal 11?	0		0		0		0		0		0		0		0		0		0		0		0		0		0		0		0		0		0		0		0		0		0		0		0
		Does a country mention planned/intended 3BB alcohol policy measures under the goal 11?	0		0		0		0		0		0		0		0		0		0		0		0		0		0		0		0		0		0		0		0		0		0		0		0
		Does a country mention planned/intended alcohol policy measures other than 3BB under the goal 11?	0		0		0		0		0		0		0		0		0		0		0		0		0		0		0		0		0		0		0		0		0		0		0		0
		Does a country mention planned/intended action plans and strategies under the goal 11?	0		0		0		0		0		0		0		0		0		0		0		0		0		0		0		0		0		0		0		0		0		0		0		0
	12	Does a country mention APSP under the goal 12?	0		0		0		0		0		0		0		0		0		0		0		0		0		0		0		0		0		0		0		0		0		0		0		0
		Does a country mention implemented 3BB alcohol policy measures under the goal 12?	0		0		0		0		0		0		0		0		0		0		0		0		0		0		0		0		0		0		0		0		0		0		0		0
		Does a country mention implemented alcohol policy measures other than 3BB under the goal 12?	0		0		0		0		0		0		0		0		0		0		0		0		0		0		0		0		0		0		0		0		0		0		0		0
		Does a country mention implemented action plans and strategies under the goal 12?	0		0		0		0		0		0		0		0		0		0		0		0		0		0		0		0		0		0		0		0		1	With a view to promoting sustainable consumption, in 2016 Lithuania introduced a deposit system for disposable beverage packaging. Producers and importers that supply alcoholic and alcohol free beverages in disposable glass, plastic or metal containers with a capacity of more than 100 ml, but below 3 l, are obligated to participate in the deposit system for disposable beverage packaging. Individu…	0		0		0
		Does a country mention planned/intended 3BB alcohol policy measures under the goal 12?	0		0		0		0		0		0		0		0		0		0		0		0		0		0		0		0		0		0		0		0		0		0		0		0
		Does a country mention planned/intended alcohol policy measures other than 3BB under the goal 12?	0		0		0		0		0		0		0		0		0		0		0		0		0		0		0		0		0		0		0		0		0		0		0		0
		Does a country mention planned/intended action plans and strategies under the goal 12?	0		0		0		0		0		0		0		0		0		0		0		0		0		0		0		0		0		0		0		0		0		0		0		0
	13	Does a country mention APSP under the goal 13?	0		0		0		0		0		0		0		0		0		0		0		0		0		0		0		0		0		0		0		0		0		0		0		0
		Does a country mention implemented 3BB alcohol policy measures under the goal 13?	0		0		0		0		0		0		0		0		0		0		0		0		0		0		0		0		0		0		0		0		0		0		0		0
		Does a country mention implemented alcohol policy measures other than 3BB under the goal 13?	0		0				0				0				0				0				0				0				0				0				0				0				0
		Does a country mention implemented action plans and strategies under the goal 13?	0		0		0		0		0		0		0		0		0		0		0		0		0		0		0		0		0		0		0		0		0		0		0		0
		Does a country mention planned/intended 3BB alcohol policy measures under the goal 13?	0		0		0		0		0		0		0		0		0		0		0		0		0		0		0		0		0		0		0		0		0		0		0		0
		Does a country mention planned/intended alcohol policy measures other than 3BB under the goal 13?	0		0		0		0		0		0		0		0		0		0		0		0		0		0		0		0		0		0		0		0		0		0		0		0
		Does a country mention planned/intended action plans and strategies under the goal 13?	0		0		0		0		0		0		0		0		0		0		0		0		0		0		0		0		0		0		0		0		0		0		0		0
	14	Does a country mention APSP under the goal 14?	0		0		0		0		0		0		0		0		0		0		0		0		0		0		0		0		0		0		0		0		0		0		0		0
		Does a country mention implemented 3BB alcohol policy measures under the goal 14?	0		0		0		0		0		0		0		0		0		0		0		0		0		0		0		0		0		0		0		0		0		0		0		0
		Does a country mention implemented alcohol policy measures other than 3BB under the goal 14?	0		0		0		0		0		0		0		0		0		0		0		0		0		0		0		0		0		0		0		0		0		0		0		0
		Does a country mention implemented action plans and strategies under the goal 14?	0		0		0		0		0		0		0		0		0		0		0		0		0		0		0		0		0		0		0		0		0		0		0		0
		Does a country mention planned/intended 3BB alcohol policy measures under the goal 14?	0		0		0		0		0		0		0		0		0		0		0		0		0		0		0		0		0		0		0		0		0		0		0		0
		Does a country mention planned/intended alcohol policy measures other than 3BB under the goal 14?	0		0		0		0		0		0		0		0		0		0		0		0		0		0		0		0		0		0		0		0		0		0		0		0
		Does a country mention planned/intended action plans and strategies under the goal 14?	0		0		0		0		0		0		0		0		0		0		0		0		0		0		0		0		0		0		0		0		0		0		0		0
	15	Does a country mention APSP under the goal 15?	0		0		0		0		0		0		0		0		0		0		0		0		0		0		0		0		0		0		0		0		0		0		0		0
		Does a country mention implemented 3BB alcohol policy measures under the goal 15?	0		0		0		0		0		0		0		0		0		0		0		0		0		0		0		0		0		0		0		0		0		0		0		0
		Does a country mention implemented alcohol policy measures other than 3BB under the goal 15?	0		0		0		0		0		0		0		0		0		0		0		0		0		0		0		0		0		0		0		0		0		0		0		0
		Does a country mention implemented action plans and strategies under the goal 15?	0		0		0		0		0		0		0		0		0		0		0		0		0		0		0		0		0		0		0		0		0		0		0		0
		Does a country mention planned/intended 3BB alcohol policy measures under the goal 15?	0		0		0		0		0		0		0		0		0		0		0		0		0		0		0		0		0		0		0		0		0		0		0		0
		Does a country mention planned/intended alcohol policy measures other than 3BB under the goal 15?	0		0		0		0		0		0		0		0		0		0		0		0		0		0		0		0		0		0		0		0		0		0		0		0
		Does a country mention planned/intended action plans and strategies under the goal 15?	0		0		0		0		0		0		0		0		0		0		0		0		0		0		0		0		0		0		0		0		0		0		0		0
	16	Does a country mention APSP under the goal 16?	0		0		0		0		0		0		0		0		0		0		0		0		0		0		0		0		0		0		0		0		0		0		0		0
		Does a country mention implemented 3BB alcohol policy measures under the goal 16?	0		0		0		0		0		0		0		0		0		0		0		0		0		0		0		0		0		0		0		0		0		0		0		0
		Does a country mention implemented alcohol policy measures other than 3BB under the goal 16?	0		0		0		0		0		0		0		0		0		0		0		0		0		0		0		0		0		0		0		0		0		0		0		0
		Does a country mention implemented action plans and strategies under the goal 16?	0		0		0		0		0		0		0		0		0		0		0		0		0		0		0		0		0		0		0		0		0		0		0		0
		Does a country mention planned/intended 3BB alcohol policy measures under the goal 16?	0		0		0		0		0		0		0		0		0		0		0		0		0		0		0		0		0		0		0		0		0		0		0		0
		Does a country mention planned/intended alcohol policy measures other than 3BB under the goal 16?	0		0		0		0		0		0		0		0		0		0		0		0		0		0		0		0		0		0		0		0		0		0		0		0
		Does a country mention planned/intended action plans and strategies under the goal 16?	0		0		0		0		0		0		0		0		0		0		0		0		0		0		0		0		0		0		0		0		0		0		0		0
	17	Does a country mention APSP under the goal 17?	0		0		0		0		0		0		0		0		0		0		0		0		0		0		0		0		0		0		0		0		0		0		0		0
		Does a country mention implemented 3BB alcohol policy measures under the goal 17?	0		0		0		0		0		0		0		0		0		0		0		0		0		0		0		0		0		0		0		0		0		0		0		0
		Does a country mention implemented alcohol policy measures other than 3BB under the goal 17?	0		0		0		0		0		0		0		0		0		0		0		0		0		0		0		0		0		0		0		0		0		0		0		0
		Does a country mention implemented action plans and strategies under the goal 17?	0		0		0		0		0		0		0		0		0		0		0		0		0		0		0		0		0		0		0		0		0		0		0		0
		Does a country mention planned/intended 3BB alcohol policy measures under the goal 17?	0		0		0		0		0		0		0		0		0		0		0		0		0		0		0		0		0		0		0		0		0		0		0		0
		Does a country mention planned/intended alcohol policy measures other than 3BB under the goal 17?	0		0		0		0		0		0		0		0		0		0		0		0		0		0		0		0		0		0		0		0		0		0		0		0
		Does a country mention planned/intended action plans and strategies under the goal 17?	0		0		0		0		0		0		0		0		0		0		0		0		0		0		0		0		0		0		0		0		0		0		0		0
					0
EVALUATION	EVALUTATION GOAL 3	Does a country mention impact of implemented 3BB alcohol policy measures on the goal 3?	0		0		0		0		0		0		0		0		1	The purpose of amending the Advertising Act is to protect public health, reduce the social, economic, and health damage caused by alcohol consumption, and ensure a supportive environment for the growth and development for children and young people	0		1	The Alcohol Act of 2017 increased the availability of alcohol. Alcohol-related causes explain one fifth of differences in mortality by social group among Finnish men and one sixth among Finnish women	0		0		0		0		0		0		0		0		0		0		0		0		0
		Does a country mention impact of implemented alcohol policy measures other than 3BB on the goal 3?	0		0		0		0		0		0		0		0		0		0		0		0		0		0		0		0		0		0		0		0		0		0		0		0
		Does a country mention impact of implemented action plans and strategies on the goal 3?	0		0		0		0		0		0		0		0		0		0		0		0		0		0		0		0		0		0		0		1	Awarenessraising campaigns in the fields of nutrition, exercise, nicotine and alcohol have shown that simple measures can achieve a great deal in terms of public health.	1	To ensure a healthier society, Lithuania has devoted great attention to alcohol prevention, healthy nutrition and morbidity reduction.	0		0		0
		Does a country mention impact of implemented 3BB alcohol policy measures on the target 3.5?	0		0		0		0		0		0		0		0		0		0		0		0		0		0		0		0		0		0		1	continue decreasing substance abuse, future policy should not only focus on lowering consumption and restricting availability, it should also substantially improve addiction treatment and rehabilitation services, providing access to a broader range of therapies and improving their effectiveness.	0		1	Measures implemented in 2018 to prevent alcohol consumption include a ban on alcohol advertising, shorter hours of trade in alcohol, the increase of the age for buying, possessing and consuming alcohol up to 20 years, limited points of sale, and other regulatory measures adopted and applied to restrict alcohol supply and demand. Annual legal alcohol consumption per capita was falling steadily fro…	0		0		0
		Does a country mention impact of implemented alcohol policy measures other than 3BB on the target 3.5?	0		0		0		0		0		0		0		0		0		0		0		0		0		0		0		0		0		0		0		0		0		0		0		0
		Does a country mention impact of implemented action plans and strategies on the target 3.5?	0		0		0		0		0		0		0		0		0		0		0		0		0		0		0		0		1	Ireland was among several countries in the OECD to experience large reductions in alcohol consumption between 2000 and 2015, dropping from 14.2 litres per capita aged 15+ to 10.9 litres. This is still high however compared with the OECD average of 9 litres. 16% of children aged 15 in Ireland have reported being drunk at least twice in their life. This compares favourably with the OECD average of …	0		0		0		0		0		0		0
		Does a country mention impact of implemented 3BB alcohol policy measures on the target 3.4?	0		0		0		0		0		0		0		0		0		0		0		0		0		0		0		0		0		0		0		0		0		0		0		0
		Does a country mention impact of implemented alcohol policy measures other than 3BB on the target 3.4?	0		0		0		0		0		0		0		0		0		0		0		0		0		0		0		0		0		0		0		0		0		0		0		0
		Does a country mention impact of implemented action plans and strategies on the target 3.4?	0		0		0		0		0		0		0		0		0		0		0		0		0		0		0		0		0		0		0		0		0		0		0		0
		Does a country mention impact of implemented 3BB alcohol policy measures on the target 3.6?	0		0		0		0		0		0		0		0		0		0		0		0		0		0		0		0		0		0		0		0		0		0		0		0
		Does a country mention impact of implemented alcohol policy measures other than 3BB on the target 3.6?	0		0		0		0		0		0		0		0		0		0		0		0		0		0		0		0		0		0		0		0		0		0		0		0
		Does a country mention impact of implemented action plans and strategies on the target 3.6?	0		0		0		0		0		0		0		0		0		0		0		0		0		0		0		0		0		0		0		0		0		0		0		0
	1	Does a country mention impact of implemented 3BB alcohol policy measures on the goal 1?	0		0		0		0		0		0		0		0		0		0		0		0		0		0		0		0		0		0		0		0		0		0		0		0
		Does a country mention impact of implemented alcohol policy measures other than 3BB on the goal 1?	0		0		0		0		0		0		0		0		0		0		0		0		0		0		0		0		0		0		0		0		0		0		0		0
		Does a country mention impact of implemented action plans and strategies on the goal 1?	0		0		0		0		0		0		0		0		0		0		0		0		0		0		0		0		0		0		0		0		0		0		0		0
	2	Does a country mention impact of implemented 3BB alcohol policy measures on the goal 2?	0		0		0		0		0		0		0		0		0		0		0		0		0		0		1	The Public Health Product Tax, based on an impact assessment and in effect since September 2011, has reached its public health goals: the supply and the turnover of products with ingredients that have proven adverse effects on health have decreased.	0		0		0		0		0		0		0		0		0
		Does a country mention impact of implemented alcohol policy measures other than 3BB on the goal 2?	0		0		0		0		0		0		0		0		0		0		0		0		0		0		0		0		0		0		0		0		0		0		0		0
		Does a country mention impact of implemented action plans and strategies on the goal 2?	0		0		0		0		0		0		0		0		0		0		0		0		0		0		0		0		0		0		0		0		0		0		0		0
	4	Does a country mention impact of implemented 3BB alcohol policy measures on the goal 4?	0		0		0		0		0		0		0		0		0		0		0		0		0		0		0		0		0		0		0		0		0		0		0		0
		Does a country mention impact of implemented alcohol policy measures other than 3BB on the goal 4?	0		0		0		0		0		0		0		0		0		0		0		0		0		0		0		0		0		0		0		0		0		0		0		0
		Does a country mention impact of implemented action plans and strategies on the goal 4?	0		0		0		0		0		0		0		0		0		0		0		0		0		0		0		0		0		0		1	LATVIA MENTIONS UNDER STATISTICS, THAT THIS TARGET IS RELATED TO SDG 4: "Population of working age excessively consuming alcohol during the past 12 months: (2011/2015) base value: 43,7; latest value 44,5; target for 2020 - 38; target for 2030 - 35."	0		0		0		0		0
	5	Does a country mention impact of implemented 3BB alcohol policy measures on the goal 5?	0		0		0		0		0		0		0		0		0		0		0		0		0		0		0		0		0		0		0		0		0		0		0		0
		Does a country mention impact of implemented alcohol policy measures other than 3BB on the goal 5?	0		0		0		0		0		0		0		0		0		0		0		0		0		0		0		0		0		0		0		0		0		0		0		0
		Does a country mention impact of implemented action plans and strategies on the goal 5?	0		0		0		0		0		0		0		0		0		0		0		0		0		0		0		0		0		0		0		0		0		0		0		0
	6	Does a country mention impact of implemented 3BB alcohol policy measures on the goal 6?	0		0		0		0		0		0		0		0		0		0		0		0		0		0		0		0		0		0		0		0		0		0		0		0
		Does a country mention impact of implemented alcohol policy measures other than 3BB on the goal 6?	0		0		0		0		0		0		0		0		0		0		0		0		0		0		0		0		0		0		0		0		0		0		0		0
		Does a country mention impact of implemented action plans and strategies on the goal 6?	0		0		0		0		0		0		0		0		0		0		0		0		0		0		0		0		0		0		0		0		0		0		0		0
	7	Does a country mention impact of implemented 3BB alcohol policy measures on the goal 7?	0		0		0		0		0		0		0		0		0		0		0		0		0		0		0		0		0		0		0		0		0		0		0		0
		Does a country mention impact of implemented alcohol policy measures other than 3BB on the goal 7?	0		0		0		0		0		0		0		0		0		0		0		0		0		0		0		0		0		0		0		0		0		0		0		0
		Does a country mention impact of implemented action plans and strategies on the goal 7?	0		0		0		0		0		0		0		0		0		0		0		0		0		0		0		0		0		0		0		0		0		0		0		0
	8	Does a country mention impact of implemented 3BB alcohol policy measures on the goal 8?	0		0		0		0		0		0		0		0		0		0		0		0		0		0		0		0		0		0		0		0		0		0		0		0
		Does a country mention impact of implemented alcohol policy measures other than 3BB on the goal 8?	0		0		0		0		0		0		0		0		0		0		0		0		0		0		0		0		0		0		0		0		0		0		0		0
		Does a country mention impact of implemented action plans and strategies on the goal 8?	0		0		0		0		0		0		0		0		0		0		0		0		0		0		0		0		0		0		0		0		0		0		0		0
	9	Does a country mention impact of implemented 3BB alcohol policy measures on the goal 9?	0		0		0		0		0		0		0		0		0		0		0		0		0		0		0		0		0		0		0		0		0		0		0		0
		Does a country mention impact of implemented alcohol policy measures other than 3BB on the goal 9?	0		0		0		0		0		0		0		0		0		0		0		0		0		0		0		0		0		0		0		0		0		0		0		0
		Does a country mention impact of implemented action plans and strategies on the goal 9?	0		0		0		0		0		0		0		0		0		0		0		0		0		0		0		0		0		0		0		0		0		0		0		0
	10	Does a country mention impact of implemented 3BB alcohol policy measures on the goal 10?	0		0		0		0		0		0		0		0		0		0		1	The new Alcohol Act (2017) increased the availability of alcohol, and the negative repercussions are felt especially in the low-income bracket, among the poorly qualified and long-term unemployed.	0		0		0		0		0		0		0		0		0		0		0		0		0
		Does a country mention impact of implemented alcohol policy measures other than 3BB on the goal 10?	0		0		0		0		0		0		0		0		0		0		1	The availability of some health and social services has improved, but there are major differences between services and regions. There are issues particularly in the services for people in vulnerable situations, including child protection, mental health services and alcohol and drug rehabilitation	0		0		0		0		0		0		0		0		0		0		0		0		0
		Does a country mention impact of implemented action plans and strategies on the goal 10?	0		0		0		0		0		0		0		0		0		0		0		0		0		0		0		0		0		0		0		0		0		0		0		0
	11	Does a country mention impact of implemented 3BB alcohol policy measures on the goal 11?	0		0		0		0		0		0		0		0		0		0		0		0		0		0		0		0		0		0		0		0		0		0		0		0
		Does a country mention impact of implemented alcohol policy measures other than 3BB on the goal 11?	0		0		0		0		0		0		0		0		0		0		0		0		0		0		0		0		0		0		0		0		0		0		0		0
		Does a country mention impact of implemented action plans and strategies on the goal 11?	0		0		0		0		0		0		0		1	The purpose of alcohol policy is to reduce the social, economic and health damages resulting from the abuse of alcohol. Also, to guarantee a supportive environment for the growth of children and youth, and make the living environment safer for all.	0		0		0		0		0		0		0		0		0		0		0		0		0		0		0		0
	12	Does a country mention impact of implemented 3BB alcohol policy measures on the goal 12?	0		0		0		0		0		0		0		0		0		0		0		0		0		0		0		0		0		0		0		0		0		0		0		0
		Does a country mention impact of implemented alcohol policy measures other than 3BB on the goal 12?	0		0		0		0		0		0		0		0		0		0		0		0		0		0		0		0		0		0		0		0		0		0		0		0
		Does a country mention impact of implemented action plans and strategies on the goal 12?	0		0		0		0		0		0		0		0		0		0		0		0		0		0		0		0		0		0		0		0		0		0		0		0
	13	Does a country mention impact of implemented 3BB alcohol policy measures on the goal 13?	0		0		0		0		0		0		0		0		0		0		0		0		0		0		0		0		0		0		0		0		0		0		0		0
		Does a country mention impact of implemented alcohol policy measures other than 3BB on the goal 13?	0		0		0		0		0		0		0		0		0		0		0		0		0		0		0		0		0		0		0		0		0		0		0		0
		Does a country mention impact of implemented action plans and strategies on the goal 13?	0		0		0		0		0		0		0		0		0		0		0		0		0		0		0		0		0		0		0		0		0		0		0		0
	14	Does a country mention impact of implemented 3BB alcohol policy measures on the goal 14?	0		0		0		0		0		0		0		0		0		0		0		0		0		0		0		0		0		0		0		0		0		0		0		0
		Does a country mention impact of implemented alcohol policy measures other than 3BB on the goal 14?	0		0		0		0		0		0		0		0		0		0		0		0		0		0		0		0		0		0		0		0		0		0		0		0
		Does a country mention impact of implemented action plans and strategies on the goal 14?	0		0		0		0		0		0		0		0		0		0		0		0		0		0		0		0		0		0		0		0		0		0		0		0
	15	Does a country mention impact of implemented 3BB alcohol policy measures on the goal 15?	0		0		0		0		0		0		0		0		0		0		0		0		0		0		0		0		0		0		0		0		0		0		0		0
		Does a country mention impact of implemented alcohol policy measures other than 3BB on the goal 15?	0		0		0		0		0		0		0		0		0		0		0		0		0		0		0		0		0		0		0		0		0		0		0		0
		Does a country mention impact of implemented action plans and strategies on the goal 15?	0		0		0		0		0		0		0		0		0		0		0		0		0		0		0		0		0		0		0		0		0		0		0		0
	16	Does a country mention impact of implemented 3BB alcohol policy measures on the goal 16?	0		0		0		0		0		0		0		0		0		0		0		0		0		0		0		0		0		0		0		0		0		0		0		0
		Does a country mention impact of implemented alcohol policy measures other than 3BB on the goal 16?	0		0		0		0		0		0		0		0		0		0		0		0		0		0		0		0		0		0		0		0		0		0		0		0
		Does a country mention impact of implemented action plans and strategies on the goal 16?	0		0		0		0		0		0		0		0		0		0		0		0		0		0		0		0		0		0		0		0		0		0		0		0
	17	Does a country mention impact of implemented 3BB alcohol policy measures on the goal 17?	0		0		0		0		0		0		0		0		0		0		0		0		0		0		0		0		0		0		0		0		0		0		0		0
		Does a country mention impact of implemented alcohol policy measures other than 3BB on the goal 17?	0		0		0		0		0		0		0		0		0		0		0		0		0		0		0		0		0		0		0		0		0		0		0		0
		Does a country mention impact of implemented action plans and strategies on the goal 17?	0		0		0		0		0		0		0		0		0		0		0		0		0		0		0		0		0		0		0		0		0		0		0		0
[truncated: 23 more columns]

## Sheet: Quantitative
			Austria 2020 EU/2YLL/116 p		Bulgaria 2020 EU/4YLL/132p		Belgium 2017 EU/3YLL/95 p		Croatia 2019 EU/3YLL/109p		Cyprus 2017 EU/2YLL/81p		Czech Republic 2017 EU/3YLL/40p		Denmark 2017 EU/…/140p		Estonia 2016 EU/5YLL/60p		Estonia 2020 EU/5YLL/104p		Finland 2016 EU/3YLL/64p		Finland 2020 EU/3YLL/172p		France 2016 EU/3YLL/53p		Germany 2016 EU/3YLL/59p		Greece 2018 EU/2YLL/160p		Hungary 2018 EU/4YLL/85p		Iceland 2019 EEA/2YLL/151p		Ireland 2018 EU/2YLL/300p		Italy 2017 EU/1YLL/50p		Latvia 2018 EU/5YLL/63p		Lichtenstein 2019 EEA/77p		Lithuania 2018 EU/5YLL/70p		Malta 2018 EU/1YLL/122p		Netherlands 2017 EU/2YLl/44p		Norway 2016 EEA/2YYL/29p
			YES	Text	YES	Text	YES	Text	YES	Text	YES	Text	YES	Text	YES	Text	YES	Text	YES	Text	YES	Text	YES	Text	YES	Text	YES	Text	YES	Text	Yes	Text	Yes	Text	Yes		Yes	Text	Yes	Text	Yes	Text	Yes		Yes	Text	Yes	Text	Yes
INDICATION	RECOGNITION GOAL 3	Does a country mention alcohol under the goal 3	1		1	Although tending to decrease, mortality from chronic diseases in people under the age of 65 remains high, thus more prevention and measures are necessary. The problem is compounded by additional risk factors, including smoking, alcohol use and increased obesity, as well as inefficiently used health care expenditure.	1		1		0		1	However, gender equality, non-medical determinants of health (emissions of hazardous substances, harmful use of alcohol and tobacco) as well as quality of earnings and lifelong learning opportunities are still far from the 2030 aspirations (COULD POSSIBLY BELONG TO OTHER GOALS TOO BUT IT IS NOT SPECIFIED IN THE TEXT. CZECH REP RE-ORGANIZED THE GOALS AND THIS TEXT IS UNDER "PEOPLE AND SOCIETY"	0	Mentions/spells out the target 3.5 BUT talks only about 3.5.1.and does not mention at all 3.5.2	1		1		0		1	A specific challenge for Finland is to bring down the numbers of other causes of premature mortality, including accidental and violent causes of death, alcohol-related mortality, and suicides. Mental health problems are a growing public health challenge. Obesity became a key public health challenge among both men and women between 2012 and 2017.	0		0		0		1		1		1		1		1		1	General challenges can be identified with respect to health-related behaviour. Numerous health problems are directly related to (lack of) exercise, poor nutrition and obesity, as well as the consumption of nicotine and alcohol. There are certain challenges with respect to the consumption of legal and illegal drugs or abuse of medication, especially among young people.	1		1		1		0
			0		0		0		0		0		0		0		0		0		0		1	Finland’s challenge is that problems with health, safety and wellbeing only tend to accumulate for some individuals. Bringing down the overall burden of premature mortality would require the capacity to also influence other causes of death (external causes, alcohol-related mortality, and suicides). Special attention should be paid to narrowing the differences in mortality between socio-economic g…	0		0		0		0		0		0		0		0		0		0		0		0		0
		Does a country mention alcohol use statistics under the goal 3?	1	Austrian National Public Health Institute 2019). Average alcohol consumption among 15- to 99-year-olds remained relatively constant between 2010 and 2018, at around 12 litres of pure alcohol per person per year.	0		0		0		0		0		0		0		0		0		0		0		0		0		0		1	“Illegal drugs, prescription drugs and alcohol. People don’t realise how extensive usage of these is among teenagers. If you want any of these, it’s so easy to get it. We must stop this together by promoting education and prevention.” Helgi Rafn Bergþórsson, 15 years old	0		0		1	while 61.5 % of men and 28.4 % of women aged 15-64 partake in harmful alcohol consumption.	0		0		0		0		0
					0		0		0		0		0		0		0		0		0		0		0		0		0		0		1	Significant progress has been made in reducing the use of alcohol, illegal intoxicants and tobacco among young people in Iceland, and the use of these substances is now on average the lowest in Europe. (THIS COULD BE AMONG IMPACTS TOO BUT THEY DO NOT MENTION ANY CONCRETE POLICY)	0		0		0		0		0		0		0		0
		Does a country mention alcohol harm statistics under the goal 3?	1	There is a high level of alcohol-related deaths and suicides (3,030 in 2018).	0		0		0		0		0		0		0		0		0		0		0		0		0		0		1	In 2017, the number of premature deaths in Iceland was 422 per 100,000 inhabitants. Efforts are underway on health promotion and prevention efforts against premature deaths. The work covers a broad spectrum of health risks and influencing factors, such as alcohol, tobacco and drug prevention, nutrition counselling, exercise, mental health and dental care, as well as violence and accident preventi…	0		0		1	The high premature mortality rate among men is largely due to lifestyle habits, namely the prevalence of smoking and harmful alcohol consumption.	0		0		0		0		0
				The Austrian National Public Health Institute sees potential for improvement in the reduction of suicides and in the consumption of tobacco and alcohol (meta-analysis, Austrian National Public Health Institute 2019)	0		0		0		0		0		0		0		0		0		0		0		0		0		0		0		0		0		0		0		0		0		0		0
				In 2010, the number of alcohol-related deaths was estimated to be 3,162. The figure was 3,030 in 2018. This represents a fall of 4 %, although the level is generally high (Handbuch Alkohol [Alcohol Handbook],	0		0		0		0		0		0		0		0		0		0		0		0		0		0		0		0		0		0		0		0		0		0		0
		Does a country mention alcohol under the target 3.4	0		0		0	9% of the adult population consumes too much alcohol. Significant gender differences exist, with about 15% of the male population consuming too much alcohol against 6% of the female population	0		0		0		0		0		0		0		0		0		0		0		0		0		0		0		0		0		1	Scientific research has proven and international strategic documents have stated that unhealthy lifestyles, i.e. unbalanced nutrition, low physical activity, obesity, constant nervous tension, smoking, abuse of alcoholic beverages, etc., are the main risk factors of non communicable diseases (hereinafter ‘NCDs’) such as circulatory system diseases, malignant tumours and diabetes that account for …	0		0		0
		Does a country mention alcohol use statistics under the target 3.4?	0		0		1		0		0		0		0		0		0		0		0		0		0		0		0		0		0		0		0		0		0		0		0		0
		Does a country mention alcohol harm statistics under the target 3.4?	0		0		0		0		0		0		0		0		0		0		0		0		0		0		0		0		0		0		0		0		0		0		0		0
		Does a country mention alcohol under the target 3.5	1		0		0		0		0		0		0		0		0		0		0		0		0		0		0		0		0		0		0		0		0		0		0		0
		Does a country mention alcohol use statistics under the target 3.5?	0		0		0		0		0		0		0		1	Per capita use of alcohol (litres of absolute alcohol per year per person) (Green Book on Alcohol Policy ) 8.7 liters in 2015 (and plan 8.00 liters in 2019=	1	Alcohol consumption per inhabitant aged 15 and over, litres of 100% alcohol 10.2 (in 2016) and 10.1 (in 2018)	0		1	Alcohol use has particularly declined among young people in Finland	0		0		0		0		1	Alcohol consumption in Iceland is below the average of OECD countries, at 7.5 litres of pure alcohol per person aged 15 years and older in 2015.	0		0		1	Population of working age excessively consuming alcohol during the past 12 months: (2011/2015) base value: 43,7; latest value 44,5; target for 2020 - 38; target for 2030 - 35.	0		1	Annual legal alcohol consumption per capita was falling steadily from 2012 to 2016 (the value changed from 12.6 litres to 11.3 litres per capita annually). (THIS IS ALSO MENTIONED BY ME UNDER IMPACT	0		0		0
			0		0		0		0		0		0		0		0		0		0		0		0		0		0		0		1	The indicator assumes that criteria for harmful use of alcohol exist in each country. There is no such official criterion in Iceland and data on alcohol consumption by individuals is not collected annually. On the other hand, there was a question on alcohol consumption in the European Health Interview Survey, which was carried out by Statistics Iceland in the autumn of 2015. In the Survey data, t…	0		0		0		0		1	YES - there is a whole table with statistics 3.5.2 for years 2010 - 2016	0		0		0
		Does a country mention alcohol harm statistics under the target 3.5?	1	Alcohol-related deaths and suicides increased	0		0		0		0		0		0		0		0		0		0		0		0		0		0		0		0		0		0		0		0		0		0		0
		Does a country mention alcohol under the target 3.6	0		0		0		0		0		0		0		0		0		0		0		0		0		0		0		0		0		0		0		0		0		0		0		0
		Does a country mention alcohol use statistics under the target 3.6?	0		0		0		0		0		0		0		0		0		0		0		0		0		0		0		0		0		0		0		0		0		0		0		0
		Does a country mention alcohol harm statistics under the target 3.6?	0		0		0		0		0		0		0		0		0		0		0		0		0		0		0		0		0		0		0		0		0		0		0		0
	1	Does a country mention alcohol under the goal 1?	0		0		0		0		0		0		0		0		0		0		0		0		0		0		0		0		0		0		0		0		0		0		0		0
		Does a country mention alcohol use statistics under the goal 1?	0		0		0		0		0		0		0		0		0		0		0		0		0		0		0		0		0		0		0		0		0		0		0		0
		Does a country mention alcohol harm statistics under the goal 1?	0		0		0		0		0		0		0		0		0		0		0	I	0		0		0		0		0		0		0		0		0		0		0		0		0
	2	Does a country mention alcohol under the goal 2?	0		0		0		0		0		0		0		0		0		0		0		0		0		0		0		0		0		0		0		0		0		0		0		0
		Does a country mention alcohol use statistics under the goal 2?	0		0		0		0		0		0		0		0		0		0		0		0		0		0		0		0		0		0		0		0		0		0		0		0
		Does a country mention alcohol harm statistics under the goal 2?	0		0		0		0		0		0		0		0		0		0		0		0		0		0		0		0		0		0		0		0		0		0		0		0
	4	Does a country mention alcohol under the goal 4?	0		0		0		0		0		0		0		0		0		0		0		0		0		0		0		0		0		0		0		0		0		0		0		0
		Does a country mention alcohol use statistics under the goal 4?	0		0		0		0		0		0		0		0		0		0		0		0		0		0		0		0		0		0		0		0		0		0		0		0
		Does a country mention alcohol harm statistics under the goal 4?	0		0		0		0		0		0		0		0		0		0		0		0		0		0		0		0		0		0		0		0		0		0		0		0
	5	Does a country mention alcohol under the goal 5?	0		0		0		0		0		0		0		0		0		0		0		0		0		0		0		0		0		0		0		0		0		0		0		0
		Does a country mention alcohol use statistics under the goal 5?	0		0		0		0		0		0		0		0		0		0		0		0		0		0		0		0		0		0		0		0		0		0		0		0
		Does a country mention alcohol harm statistics under the goal 5?	0		0		0		0		0		0		0		0		0		0		0		0		0		0		0		0		0		0		0		0		0		0		0		0
	6	Does a country mention alcohol under the goal 6?	0		0		0		0		0		0		0		0		0		0		0		0		0		0		0		0		0		0		0		0		0		0		0		0
		Does a country mention alcohol use statistics under the goal 6?	0		0		0		0		0		0		0		0		0		0		0		0		0		0		0		0		0		0		0		0		0		0		0		0
		Does a country mention alcohol harm statistics under the goal 6?	0		0		0		0		0		0		0		0		0		0		0		0		0		0		0		0		0		0		0		0		0		0		0		0
	7	Does a country mention alcohol under the goal 7?	0		0		0		0		0		0		0		0		0		0		0		0		0		0		0		0		0		0		0		0		0		0		0		0
		Does a country mention alcohol use statistics under the goal 7?	0		0		0		0		0		0		0		0		0		0		0		0		0		0		0		0		0		0		0		0		0		0		0		0
		Does a country mention alcohol harm statistics under the goal 7?	0		0		0		0		0		0		0		0		0		0		0		0		0		0		0		0		0		0		0		0		0		0		0		0
	8	Does a country mention alcohol under the goal 8?	0		0		0		0		0		0		0		0		0		0		0		0		0		0		0		0		0		0		0		0		0		0		0		0
		Does a country mention alcohol use statistics under the goal 8?	0		0		0		0		0		0		0		0		0		0		0		0		0		0		0		0		0		0		0		0		0		0		0		0
		Does a country mention alcohol harm statistics under the goal 8?	0		0		0		0		0		0		0		0		0		0		0		0		0		0		0		0		0		0		0		0		0		0		0		0
	9	Does a country mention alcohol under the goal 9?	0		0		0		0		0		0		0		0		0		0		0		0		0		0		0		0		0		0		0		0		0		1	The InnovFin Scheme is applicable to a wide range of business sectors, excluding construction and real estate activities, mining and quarrying, tobacco and alcoholic beverages, trade in weapons and ammunition, casinos, gaming, and any illegal economic activities. (ALCOHOL INDUSTRY IS EXCLUDED)	0		0
		Does a country mention alcohol use statistics under the goal 9?	0		0		0		0		0		0		0		0		0		0		0		0		0		0		0		0		0		0		0		0		0		0		0		0
		Does a country mention alcohol harm statistics under the goal 9?	0		0		0		0		0		0		0		0		0		0		0		0		0		0		0		0		0		0		0		0		0		0		0		0
	10	Does a country mention alcohol under the goal 10?	0		0		0		0		0		0		0		0		0		0		0		0		0		0		0		0		0		0		0		0		0		0		0		0
		Does a country mention alcohol use statistics under the goal 10?	0		0		0		0		0		0		0		0		0		0		0		0		0		0		0		0		0		0		0		0		0		0		0		0
		Does a country mention alcohol harm statistics under the goal 10?	0		0		0		0		0		0		0		0		0		0		0		0		0		0		0		0		0		0		0		0		0		0		0		0
	11	Does a country mention alcohol under the goal 11?	0		0		0		0		0		0		0		0		0		0		0		0		0		0		0		0		0		0		0		0		0		0		0		0
		Does a country mention alcohol use statistics under the goal 11?	0		0		0		0		0		0		0		0		0		0		0		0		0		0		0		0		0		0		0		0		0		0		0		0
		Does a country mention alcohol harm statistics under the goal 11?	0		0		0		0		0		0		0		0		0		0		0		0		0		0		0		0		0		0		0		0		0		0		0		0
	12	Does a country mention alcohol under the goal 12?	0		0		0		0		0		0		0		0		0		0		0		0		0		0		0		0		0		0		0		0		0		0		0		0
		Does a country mention alcohol use statistics under the goal 12?	0		0		0		0		0		0		0		0		0		0		0		0		0		0		0		0		0		0		0		0		0		0		0		0
		Does a country mention alcohol harm statistics under the goal 12?	0		0		0		0		0		0		0		0		0		0		0		0		0		0		0		0		0		0		0		0		0		0		0		0
	13	Does a country mention alcohol under the goal 13?	0		0		0		0		0		0		0		0		0		0		0		0		0		0		0		0		0		0		0		0		0		0		0		0
		Does a country mention alcohol use statistics under the goal 13?	0		0		0		0		0		0		0		0		0		0		0		0		0		0		0		0		0		0		0		0		0		0		0		0
		Does a country mention alcohol harm statistics under the goal 13?	0		0		0		0		0		0		0		0		0		0		0		0		0		0		0		0		0		0		0		0		0		0		0		0
	14	Does a country mention alcohol under the goal 14?	0		0		0		0		0		0		0		0		0		0		0		0		0		0		0		0		0		0		0		0		0		0		0		0
		Does a country mention alcohol use statistics under the goal 14?	0		0		0		0		0		0		0		0		0		0		0		0		0		0		0		0		0		0		0		0		0		0		0		0
		Does a country mention alcohol harm statistics under the goal 14?	0		0		0		0		0		0		0		0		0		0		0		0		0		0		0		0		0		0		0		0		0		0		0		0
	15	Does a country mention alcohol under the goal 15?	0		0		0		0		0		0		0		0		0		0		0		0		0		0		0		0		0		0		0		0		0		0		0		0
		Does a country mention alcohol use statistics under the goal 15?	0		0		0		0		0		0		0		0		0		0		0		0		0		0		0		0		0		0		0		0		0		0		0		0
		Does a country mention alcohol harm statistics under the goal 15?	0		0		0		0		0		0		0		0		0		0		0		0		0		0		0		0		0		0		0		0		0		0		0		0
	16	Does a country mention alcohol under the goal 16?	0		0		0		0		0		0		0		0		0		0		0		0		0		0		0		0		0		0		0		0		0		0		0		0
		Does a country mention alcohol use statistics under the goal 16?	0		0		0		0		0		0		0		0		0		0		0		0		0		0		0		0		0		0		0		0		0		0		0		0
		Does a country mention alcohol harm statistics under the goal 16?	0		0		0		0		0		0		0		0		0		0		0		0		0		0		0		0		0		0		0		0		0		0		0		0
	17	Does a country mention alcohol under the goal 17?	0		0		0		0		0		0		0		0		0		0		0		0		0		0		0		0		0		0		1	Latvia’s main priorities in cooperation with the WHO for many years have been: – To reduce the burden of non-communicable diseases (including reduction of risk factors: smoking, alcohol abuse, obesity, sedentary lifestyle)	0		0		0		0		0
		Does a country mention alcohol use statistics under the goal 17?	0		0		0		0		0		0		0		0		0		0		0		0		0		0		0		0		0		0		0		0		0		0		0		0
		Does a country mention alcohol harm statistics under the goal 17?	0		0		0		0		0		0		0		0		0		0		0		0		0		0		0		0		0		0		0		0		0		0		0		0
					0																						0
ACTION (PLANS, STRATEGIES, POLICIES)	ACTION PLANS, STRATEGIES; POLICIES and INITIATIVES GOAL 3	Does a country mention APSP under the goal 3?	0		0		0		1	In order to ensure a healthy life for all citizens, Croatia is promoting mental health in the community, at the same time promoting a smoke-free and alcohol-free lifestyle, as well as removing the stigma surrounding mental illness Croatia will continue to strengthen programmes for preventing the use of tobacco and alcohol products, as well as other psychoactive substances, reduce the availability…	0		0		0		1	The purpose of alcohol policy is to reduce the social, economic and health damages resulting from the abuse of alcohol, (HERE IT IS ALSO IMPACT BUT NOT ON A SPECIFIC GOAL)	0		0		0		0		0		0		0		0		0		1	The Italian Government implemented a coherent strategy to reduce the phenomenon of school disadvantages as well as to increase well-being, and to guarantee good living conditions and a good coexistence amongst students. In addition, this strategy focuses on the prevention of juvenile distress, with reference to gender equality, bullying and cyberbullying and overcoming drug and alcohol addictions…	0		0		0		0		0		0
		Does a country mention implemented 3BB alcohol policy measures under the goal 3?	0		0		0		0		0		0		0		0		0		0		0		0		0		0		0		1	The state has a monopoly on the sale of alcoholic beverages and current legislation prohibits the sale, provision or supply of alcohol to persons under 20 years of age.	0		0		0		0		0		0		0		0
		Does a country mention implemented alcohol policy measures other than 3BB under the goal 3?	0		0		0		0		0		0		0		0		0		0		0		0		0		0		0		0		0		0		0		0		0		0		0		0
		Does a country mention implemented action plans and strategies under the goal 3?	0		0		0		0		0		0		0		0		0		0		0		0		0		0		0		1	"In Iceland, comprehensive preventive work is directed at the main health risks and influencing factors. Iceland ratified the World Health Organisation (WHO) Framework Convention on Tobacco Control in 2005, and has adopted a policy on prevention of alcohol and drug abuse that extends to the end of 2020."	1	Our national focus will now increasingly shift to driving, monitoring and evaluating the implementation of the policies outlined above. This will include initiatives in local authorities, workplaces, educational facilities and communities. Work will continue on developing further measures to limit the harm from alcohol, and to strengthen our tobacco control measures in line with the World Health …	0		0		0		0		0		1	The National Prevention Programme will continue to promote good health with a focus on health protection and reducing health inequalities. Preventing smoking, overweight, excessive use of alcohol, lack of exercise, diabetes and depression are programme priorities.	0
			0		0		0		0		0		0		0		0		0		0		0		0		0		0		0		0		0		0		0		0		0		0		0		0
			0		0		0		0		0		0		0		0		0		0		0		0		0		0		0		0		0		0		0		0		0		0		0		0
			0		0		0		0		0		0		0		0		0		0		0		0		0		0		0		0		0		0		0		0		0		0		0		0
		Does a country mention planned/intended 3BB alcohol policy measures under the goal 3?	0		0		0		0		0		0		0		0		0		0		0		0		0		0		0		0		0		0		0		0		0		0		0		0
		Does a country mention planned/intended alcohol policy measures other than 3BB under the goal 3?	0		0		0		0		0		0		0		0		0		0		0		0		0		0		0		0		0		0		0		0		0		0		0		0
		Does a country mention planned/intended action plans and strategies under the goal 3?	0		0		1	Wallonia also works on a future Health and Prevention 2030 Plan 15 with five priority areas: promotion of safety measures and of healthy life styles (inter alia through food, physical exercise and combating excessive alcohol and tobacco consumption), promotion of mental health and general well-being, and prevention of chronical illnesses, of infectious diseases and of non-intentional traumas (3.4)	0		0		0		0		0		0		0		0		0		0		0		0		0		0		0		0		0		0		0		0		0
		Does a country mention implemented 3BB alcohol policy measures under the target 3.5?	0		0		1	In terms of alcohol policies, measures taken by the various Belgian governments include stricter oversight on advertisements for alcohol containing products, higher fines for trampling with advertising rules	0		0		0		0		0		1	From the point of view of alcohol policy, amendments to the Advertising Act entered into force in June 2018 which significantly restrict alcohol advertising. In addition to the previous restrictions, the amendment completely banned outdoor alcohol advertising and advertising on social media and further restricted alcohol advertising on television, radio, and magazines.	0		0		0		0		0		0		0		0		0		1	excise tax on tobacco products and alcoholic beverages has been repeatedly raised in recent years, and restrictions have been imposed on the advertising, distribution and availability of tobacco, other smoking products and alcoholic beverages.	0		0		0		0		0
			0		0		0		0		0		0		0		0		1	In addition, restrictions on the display of alcoholic beverages entered into force in June 2019. This means that alcoholic beverages must be placed in the store separately from other goods so that the consumer does not inevitably come into contact with them.	0		0		0		0		0		0		0		0		0		0		0		0		0		0		0
		Does a country mention implemented alcohol policy measures other than 3BB under the target 3.5?	0		0		1	excise increase on alcoholic drinks	0		0		0		0		0		0		0		0		0		0		0		0		0		0		0		0		0		0		0		0		0
		Does a country mention implemented action plans and strategies under the target 3.5?	0		0		1	awareness-raising campaigns	0		0		0		0		1	Social campaigns titled Let’s drink less by half and Passive drinking have been organised.	0		0		0		0		0		0		1	In addition, the prevention and discouraging of alcoholism and drug consumption are also important. In the interest of reducing excessive alcohol consumption, an alcohol protocol has been compiled for health promotion offices with the aim of helping screen for alcohol addiction, and platformspecific alcohol consumption prevention programs have been introduced for schools, communities, and workpla…	0		1	National Substance Misuse Strategy [SDG 3.5], Reducing Harm, Supporting Recovery – a health led response to drug and alcohol use in Ireland 2017-2025 (Promote and protect health and well-being. Minimise the harms caused by the use and misuse of substances and promote rehabilitation and recovery. Address the harms of drug markets and reduce access to drugs for harmful use. Support participation of…	0		0		0		1	Lithuania has established a National Fund for Public Health Enhancement with alcohol consumption and suicide prevention being one of its priorities, and has begun providing early intervention, early alcohol consumption risk identification and psychotherapy services.	0		0		0
			0		0		1	training programs for care deliverers regarding alcohol use by pregnant women	0		0		0		0		1	The international student organisation AIESEC is organising a six-week project, the purpose of which is to find solutions to the problems of drug and alcohol abuse and promote healthy lifestyles in the local communities. The target group of the project is high-school students and young people aged 18-25	0		0		0		0		0		0		1	Strong committment to: Responsible alcohol consumption program	0		1	Public Health (Alcohol) Bill 2017 [Currently before the Oireachtas](The objective of the Bill is to reduce alcohol consumption in Ireland to the OECD average of 9.1 litres of pure alcohol per capita, by 2020.)	0		0		0		0		0		0		0
			0		0		1	pilot project focuses on detection of and intervention upon alcohol problems among emergency warden patients in eight hospitals	0		0		0		0		0		0		0		0		0		0		0		0		0		0		0		0		0		0		0		0		0
			0		0		1	A series of initiatives particularly targets young persons (16-18 age range), including clarifying legal provisions, strengthening and intensifying control measures on vending machines with alcoholic beverages	0		0		0		0		0		0		0		0		0		0		0		0		0		0		0		0		0		0		0		0		0
		Does a country mention planned/intended 3BB alcohol policy measures under the target 3.5?	0		0		0		0		0		0		0		0		0		0		0		0		0		0		0		0		0		0		0		0		0		0		0		0
		Does a country mention planned/intended alcohol policy measures other than 3BB under the target 3.5?	0		0		1	launching discussions between alcohol producers and retail sellers in order to obtain an agreement on voluntary labelling of minimum age	0		0		0		0		0		0		0		0		0		0		0		0		0		0		0		1	continue decreasing substance abuse, future policy should not only focus on lowering consumption and restricting availability, it should also substantially improve addiction treatment and rehabilitation services, providing access to a broader range of therapies and improving their effectiveness.	0		0		0		0		0
		Does a country mention planned/intended action plans and strategies under the target 3.5?	0		0		0		0		0		1	Efforts should be also increased towards tackling the high burden caused by the effects of harmful substances on the population (over-limit emissions, smoking, alcohol etc.) and improving healthy life expectancy. Emphasis will be placed on policy efficiency from the point of view of both its recipients and public administration.	0		0		0		0		0		0		0		0		0		0		0		0		0		0		0		1	In 2018, Malta will have its first National Alcohol Policy that will address three main areas of intervention - underage drinking, harmful drinking in adults, and drink-driving. These policies underpin efforts to strengthen the prevention and treatment of drug use as well as in tackling the harmful use of alcohol	0		0
		Does a country mention implemented 3BB alcohol policy measures under the target 3.4?	0		0		0		0		0		0		0		0		0		0		0		0		0		0		0		0		0		0		0		0		0		0		0		0
		Does a country mention implemented alcohol policy measures other than 3BB under the target 3.4?	0		0		1	Efforts to prevent these focus on tackling four major risk behaviors – smoking (18.1% daily smokers 10, indicator 6 in the annex), alcohol abuse (9% of the adult population consumes too much alcohol) 11, unhealthy diets and sedentary lifestyles – and are based on an integrated horizontal approach targeted at health promotion, prevention and early detection, involving all relevant policy makers an…	0		0		0		0		0		0		0		0		0		0		0		0		0		0		0		0		0		0		0		0		0
		Does a country mention implemented action plans and strategies under the target 3.4?	0		1	Measures are taken to reduce diseases or premature mortality associated with risk factors such as smoking, alcohol abuse, unhealthy eating habits and low physical activity (National Program for Prevention of Chronic Non-communicable Diseases 2014-2020).	0		0		0		0		0		0		0		0		0		0		0		0		0		0		0		0		0		0		0		0		0		0
		Does a country mention planned/intended 3BB alcohol policy measures under the target 3.4?	0		0		0		0		0		0		0		0		0		0		0		0		0		0		0		0		0		0		0		0		0		0		0		0
		Does a country mention planned/intended alcohol policy measures other than 3BB under the target 3.4?	0		0		0		0		0		0		0		0		0		0		0		0		0		0		0		0		0		0		0		0		0		0		0		0
		Does a country mention planned/intended action plans and strategies under the target 3.4?	0		0		0		0		0		0		0		0		0		0		0		0		0		0		0		0		0		0		0		0		0		0		0		0
		Does a country mention implemented 3BB alcohol policy measures under the target 3.6?	0		0		0		0		0		0		0		0		0		0		0		0		0		0		0		0		0		0		0		0		0		0		0		0
		Does a country mention implemented alcohol policy measures other than 3BB under the target 3.6?	0		0		1	States General on Road Traffic Safety in 2015 spelled out 20 recommendations, which were an inspiration for many actions taken since then, such as efforts to simplify traffic rules, to better execute traffic fines, to make an alcolock mandatory in passenger vehicles and for repeat offenders, to increase objective and subjective probability of detection through the use of a reliable and continuous…	0		0		0		0		0		0		0		0		0		0		0		0		0		0		0		0		0		0		0		0		0
		Does a country mention implemented action plans and strategies under the target 3.6?	0		0		0		0		0		0		0		0		0		0		0		0		0		0		0		0		0		0		0		0		0		0		0		0
		Does a country mention planned/intended 3BB alcohol policy measures under the target 3.6?	0		0		0		0		0		0		0		0		0		0		0		0		0		0		0		0		0		0		0		0		0		0		0		0
		Does a country mention planned/intended alcohol policy measures other than 3BB under the target 3.6?	0		0		0		0		0		0		0		0		0		0		0		0		0		0		0		0		0		0		0		0		0		0		0		0
		Does a country mention planned/intended action plans and strategies under the target 3.6?	0		0		0		0		0		0		0		0		0		0		0		0		0		0		0		0		0		0		0		0		0		0		0		0
	1	Does a country mention APSP under the goal 1?	0		0		0		0		0		0		0		0		0		0		0		0		0		0		0		0		0		1	The Italian Government implemented a coherent strategy to reduce the phenomenon of school disadvantages as well as to increase well-being, and to guarantee good living conditions and a good coexistence amongst students. In addition, this strategy focuses on the prevention of juvenile distress, with reference to gender equality, bullying and cyberbullying and overcoming drug and alcohol addictions…	0		0		0		0		0		0
		Does a country mention implemented 3BB alcohol policy measures under the goal 1?	0		0		0		0		0		0		0		0		0		0		0		0		0		0		0		0		0		0		0		0		0		0		0		0
		Does a country mention implemented alcohol policy measures other than 3BB under the goal 1?	0		0		0		0		0		0		0		0		0		0		0		0		0		0		0		0		0		0		0		0		0		0		0		0
		Does a country mention implemented action plans and strategies under the goal 1?	0		0		0		0		0		0		0		0		0		0		0		0		0		0		0		0		0		0		0		0		0		0		0		0
		Does a country mention planned/intended 3BB alcohol policy measures under the goal 1?	0		0		0		0		0		0		0		0		0		0		0		0		0		0		0		0		0		0		0		0		0		0		0		0
		Does a country mention planned/intended alcohol policy measures other than 3BB under the goal 1?	0		0		0		0		0		0		0		0		0		0		0		0		0		0		0		0		0		0		0		0		0		0		0		0
		Does a country mention planned/intended action plans and strategies under the goal 1?	0		0		0		0		0		0		0		0		0		0		0		0		0		0		0		0		0		0		0		0		0		0		0		0
	2	Does a country mention APSP under the goal 2?	0		0		0		0		0		0		0		0		0		0		0		0		0		0		0		0		0		0		0		0		0		0		0		0
		Does a country mention implemented 3BB alcohol policy measures under the goal 2?	0		0		0		0		0		0		0		0		0		0		0		0		0		0		1	The Public Health Product Tax also specifies that products listed in the Act on Public Health Product Tax (e.g. pre-packed sugary products, soft drinks, energy drinks, savoury snacks) and alcoholic and tobacco products shall not be sold at events organized for children and students.	0		0		0		0		0		0		0		0		0
		Does a country mention implemented alcohol policy measures other than 3BB under the goal 2?	0		0		0		0		0		0		0		0		0		0		0		0		0		0		0		0		0		0		0		0		0		0		0		0
		Does a country mention implemented action plans and strategies under the goal 2?	0		0		0		0		0		0		0		0		0		0		0		0		0		0		0		0		0		0		0		0		0		0		0		0
		Does a country mention planned/intended 3BB alcohol policy measures under the goal 2?	0		0		0		0		0		0		0		0		0		0		0		0		0		0		0		0		0		0		0		0		0		0		0		0
		Does a country mention planned/intended alcohol policy measures other than 3BB under the goal 2?	0		0		0		0		0		0		0		0		0		0		0		0		0		0		0		0		0		0		0		0		0		0		0		0
		Does a country mention planned/intended action plans and strategies under the goal 2?	0		0		0		0		0		0		0		0		0		0		0		0		0		0		0		0		0		0		0		0		0		0		0		0
	4	Does a country mention APSP under the goal 4?	0		0		0		0		0		0		0		0		0		0		0		0		0		0		0		0		0		0		0		0		0		0		0		0
		Does a country mention implemented 3BB alcohol policy measures under the goal 4?	0		0		0		0		0		0		0		0		0		0		0		0		0		0		0		0		0		0		0		0		0		0		0		0
		Does a country mention implemented alcohol policy measures other than 3BB under the goal 4?	0		0		0		0		0		0		0		0		0		0		0		0		0		0		0		0		0		0		0		0		0		0		0		0
		Does a country mention implemented action plans and strategies under the goal 4?	0		0		0		0		0		0		0		0		0		0		0		0		0		0		0		0		1	The Italian Government implemented a coherent strategy to reduce the phenomenon of school disadvantages as well as to increase well-being, and to guarantee good living conditions and a good coexistence amongst students. In addition, this strategy focuses on the prevention of juvenile distress, with reference to gender equality, bullying and cyberbullying and overcoming drug and alcohol addictions…	0		0		0		0		0		0		0
		Does a country mention planned/intended 3BB alcohol policy measures under the goal 4?	0		0		0		0		0		0		0		0		0		0		0		0		0		0		0		0		0		0		0		0		0		0		0		0
		Does a country mention planned/intended alcohol policy measures other than 3BB under the goal 4?	0		0		0		0		0		0		0		0		0		0		0		0		0		0		0		0		0		0		0		0		0		0		0		0
		Does a country mention planned/intended action plans and strategies under the goal 4?	0		0		0		0		0		0		0		0		0		0		0		0		0		0		0		0		0		0		0		0		0		0		0		0
	5	Does a country mention APSP under the goal 5?	0		0		0		0		0		0		0		0		0		0		0		0		0		0		0		0		0		0		0		0		0		0		0		0
		Does a country mention implemented 3BB alcohol policy measures under the goal 5?	0		0		0		0		0		0		0		0		0		0		0		0		0		0		0		0		0		0		0		0		0		0		0		0
		Does a country mention implemented alcohol policy measures other than 3BB under the goal 5?	0		0		0		0		0		0		0		0		0		0		0		0		0		0		0		0		0		0		0		0		0		0		0		0
		Does a country mention implemented action plans and strategies under the goal 5?	0		0		0		0		0		0		0		0		0		0		0		0		0		0		0		0		0		0		0		0		0		0		0		0
		Does a country mention planned/intended 3BB alcohol policy measures under the goal 5?	0		0		0		0		0		0		0		0		0		0		0		0		0		0		0		0		0		0		0		0		0		0		0		0
		Does a country mention planned/intended alcohol policy measures other than 3BB under the goal 5?	0		0		0		0		0		0		0		0		0		0		0		0		0		0		0		0		0		0		0		0		0		0		0		0
		Does a country mention planned/intended action plans and strategies under the goal 5?	0		0		0		0		0		0		0		0		0		0		0		0		0		0		0		0		0		0		0		0		0		0		0		0
	6	Does a country mention APSP under the goal 6?	0		0		0		0		0		0		0		0		0		0		0		0		0		0		0		0		0		0		0		0		0		0		0		0
		Does a country mention implemented 3BB alcohol policy measures under the goal 6?	0		0		0		0		0		0		0		0		0		0		0		0		0		0		0		0		0		0		0		0		0		0		0		0
		Does a country mention implemented alcohol policy measures other than 3BB under the goal 6?	0		0		0		0		0		0		0		0		0		0		0		0		0		0		0		0		0		0		0		0		0		0		0		0
		Does a country mention implemented action plans and strategies under the goal 6?	0		0		0		0		0		0		0		0		0		0		0		0		0		0		0		0		0		0		0		0		0		0		0		0
		Does a country mention planned/intended 3BB alcohol policy measures under the goal 6?	0		0		0		0		0		0		0		0		0		0		0		0		0		0		0		0		0		0		0		0		0		0		0		0
		Does a country mention planned/intended alcohol policy measures other than 3BB under the goal 6?	0		0		0		0		0		0		0		0		0		0		0		0		0		0		0		0		0		0		0		0		0		0		0		0
		Does a country mention planned/intended action plans and strategies under the goal 6?	0		0		0		0		0		0		0		0		0		0		0		0		0		0		0		0		0		0		0		0		0		0		0		0
	7	Does a country mention APSP under the goal 7?	0		0		0		0		0		0		0		0		0		0		0		0		0		0		0		0		0		0		0		0		0		0		0		0
		Does a country mention implemented 3BB alcohol policy measures under the goal 7?	0		0		0		0		0		0		0		0		0		0		0		0		0		0		0		0		0		0		0		0		0		0		0		0
		Does a country mention implemented alcohol policy measures other than 3BB under the goal 7?	0		0		0		0		0		0		0		0		0		0		0		0		0		0		0		0		0		0		0		0		0		0		0		0
		Does a country mention implemented action plans and strategies under the goal 7?	0		0		0		0		0		0		0		0		0		0		0		0		0		0		0		0		0		0		0		0		0		0		0		0
		Does a country mention planned/intended 3BB alcohol policy measures under the goal 7?	0		0		0		0		0		0		0		0		0		0		0		0		0		0		0		0		0		0		0		0		0		0		0		0
		Does a country mention planned/intended alcohol policy measures other than 3BB under the goal 7?	0		0		0		0		0		0		0		0		0		0		0		0		0		0		0		0		0		0		0		0		0		0		0		0
		Does a country mention planned/intended action plans and strategies under the goal 7?	0		0		0		0		0		0		0		0		0		0		0		0		0		0		0		0		0		0		0		0		0		0		0		0
	8	Does a country mention APSP under the goal 8?	0		0		0		0		0		0		0		0		0		0		0		0		0		0		0		0		0		1	The Italian Government implemented a coherent strategy to reduce the phenomenon of school disadvantages as well as to increase well-being, and to guarantee good living conditions and a good coexistence amongst students. In addition, this strategy focuses on the prevention of juvenile distress, with reference to gender equality, bullying and cyberbullying and overcoming drug and alcohol addictions…	0		0		0		0		0		0
		Does a country mention implemented 3BB alcohol policy measures under the goal 8?	0		0		0		0		0		0		0		0		0		0		0		0		0		0		0		0		0		0		0		0		0		0		0		0
		Does a country mention implemented alcohol policy measures other than 3BB under the goal 8?	0		0		0		0		0		0		0		0		0		0		0		0		0		0		0		0		0		0		0		0		0		0		0		0
		Does a country mention implemented action plans and strategies under the goal 8?	0		0		0		0		0		0		0		0		0		0		0		0		0		0		0		0		1	Overall, over 80% of funding is allocated to targeted youth services, which support, in the main, the targeted programmes for young people who are at risk of drugs or alcohol misuse, homelessness, unemployment or early school leaving. These schemes are: Special Projects for Youth; Young Peoples Facilities and Services Fund; Youth Information Centres; Local Drug Task Force projects	0		0		0		0		0		0		0
		Does a country mention planned/intended 3BB alcohol policy measures under the goal 8?	0		0		0		0		0		0		0		0		0		0		0		0		0		0		0		0		0		0		0		0		0		0		0		0
		Does a country mention planned/intended alcohol policy measures other than 3BB under the goal 8?	0		0		0		0		0		0		0		0		0		0		0		0		0		0		0		0		0		0		0		0		0		0		0		0
		Does a country mention planned/intended action plans and strategies under the goal 8?	0		0		0		0		0		0		0		0		0		0		0		0		0		0		0		0		0		0		0		0		0		0		0		0
	9	Does a country mention APSP under the goal 9?	0		0		0		0		0		0		0		0		0		0		0		0		0		0		0		0		0		0		0		0		0		0		0		0
		Does a country mention implemented 3BB alcohol policy measures under the goal 9?	0		0		0		0		0		0		0		0		0		0		0		0		0		0		0		0		0		0		0		0		0		0		0		0
		Does a country mention implemented alcohol policy measures other than 3BB under the goal 9?	0		0		0		0		0		0		0		0		0		0		0		0		0		0		0		0		0		0		0		0		0		0		0		0
		Does a country mention implemented action plans and strategies under the goal 9?	0		0		0		0		0		0		0		0		0		0		0		0		0		0		0		0		0		0		0		0		0		0		0		0
		Does a country mention planned/intended 3BB alcohol policy measures under the goal 9?	0		0		0		0		0		0		0		0		0		0		0		0		0		0		0		0		0		0		0		0		0		0		0		0
		Does a country mention planned/intended alcohol policy measures other than 3BB under the goal 9?	0		0		0		0		0		0		0		0		0		0		0		0		0		0		0		0		0		0		0		0		0		0		0		0
		Does a country mention planned/intended action plans and strategies under the goal 9?	0		0		0		0		0		0		0		0		0		0		0		0		0		0		0		0		0		0		0		0		0		0		0		0
	10	Does a country mention APSP under the goal 10?	0		0		0		0		0		0		0		0		0		0		0		0		0		0		0		0		0		1	The Italian Government implemented a coherent strategy to reduce the phenomenon of school disadvantages as well as to increase well-being, and to guarantee good living conditions and a good coexistence amongst students. In addition, this strategy focuses on the prevention of juvenile distress, with reference to gender equality, bullying and cyberbullying and overcoming drug and alcohol addictions…	0		0		0		0		0		0
		Does a country mention implemented 3BB alcohol policy measures under the goal 10?	0		0		0		0		0		0		0		0		0		0		0		0		0		0		0		0		0		0		0		0		0		0		0		0
		Does a country mention implemented alcohol policy measures other than 3BB under the goal 10?	0		0		0		0		0		0		0		0		0		0		0		0		0		0		0		0		0		0		0		0		0		0		0		0
		Does a country mention implemented action plans and strategies under the goal 10?	0		0		0		0		0		0		0		0		0		0		0		0		0		0		0		0		0		0		1	Some prison inmates have unhealthy habits, including abuse of alcohol, narcotics and/or psychotropic substances, and have committed crimes under the influence of these substances. Prisoners with addictions are not always able to fully participate in the resocialisation process, which often determines how successfully the person will integrate into society after serving the sentence. The Addiction…	0		0		0		0		0
		Does a country mention planned/intended 3BB alcohol policy measures under the goal 10?	0		0		0		0		0		0		0		0		0		0		0		0		0		0		0		0		0		0		0		0		0		0		0		0
		Does a country mention planned/intended alcohol policy measures other than 3BB under the goal 10?	0		0		0		0		0		0		0		0		0		0		0		0		0		0		0		0		0		0		0		0		0		0		0		0
		Does a country mention planned/intended action plans and strategies under the goal 10?	0		0		0		0		0		0		0		0		0		0		0		0		0		0		0		0		0		0		0		0		0		0		0		0
	11	Does a country mention APSP under the goal 11?	0		0		0		0		0		0		0		0		0		0		0		0		0		0		0		0		0		0		0		0		0		0		0		0
		Does a country mention implemented 3BB alcohol policy measures under the goal 11?	0		0		0		0		0		0		0		0		0		0		0		0		0		0		0		0		0		0		0		0		0		0		0		0
		Does a country mention implemented alcohol policy measures other than 3BB under the goal 11?	0		0		0		0		0		0		0		0		0		0		0		0		0		0		0		0		0		0		0		0		0		0		0		0
		Does a country mention implemented action plans and strategies under the goal 11?	0		0		0		0		0		0		0		0		0		0		0		0		0		0		0		0		0		0		0		0		0		0		0		0
		Does a country mention planned/intended 3BB alcohol policy measures under the goal 11?	0		0		0		0		0		0		0		0		0		0		0		0		0		0		0		0		0		0		0		0		0		0		0		0
		Does a country mention planned/intended alcohol policy measures other than 3BB under the goal 11?	0		0		0		0		0		0		0		0		0		0		0		0		0		0		0		0		0		0		0		0		0		0		0		0
		Does a country mention planned/intended action plans and strategies under the goal 11?	0		0		0		0		0		0		0		0		0		0		0		0		0		0		0		0		0		0		0		0		0		0		0		0
	12	Does a country mention APSP under the goal 12?	0		0		0		0		0		0		0		0		0		0		0		0		0		0		0		0		0		0		0		0		0		0		0		0
		Does a country mention implemented 3BB alcohol policy measures under the goal 12?	0		0		0		0		0		0		0		0		0		0		0		0		0		0		0		0		0		0		0		0		0		0		0		0
		Does a country mention implemented alcohol policy measures other than 3BB under the goal 12?	0		0		0		0		0		0		0		0		0		0		0		0		0		0		0		0		0		0		0		0		0		0		0		0
		Does a country mention implemented action plans and strategies under the goal 12?	0		0		0		0		0		0		0		0		0		0		0		0		0		0		0		0		0		0		0		0		1	With a view to promoting sustainable consumption, in 2016 Lithuania introduced a deposit system for disposable beverage packaging. Producers and importers that supply alcoholic and alcohol free beverages in disposable glass, plastic or metal containers with a capacity of more than 100 ml, but below 3 l, are obligated to participate in the deposit system for disposable beverage packaging. Individu…	0		0		0
		Does a country mention planned/intended 3BB alcohol policy measures under the goal 12?	0		0		0		0		0		0		0		0		0		0		0		0		0		0		0		0		0		0		0		0		0		0		0		0
		Does a country mention planned/intended alcohol policy measures other than 3BB under the goal 12?	0		0		0		0		0		0		0		0		0		0		0		0		0		0		0		0		0		0		0		0		0		0		0		0
		Does a country mention planned/intended action plans and strategies under the goal 12?	0		0		0		0		0		0		0		0		0		0		0		0		0		0		0		0		0		0		0		0		0		0		0		0
	13	Does a country mention APSP under the goal 13?	0		0		0		0		0		0		0		0		0		0		0		0		0		0		0		0		0		0		0		0		0		0		0		0
		Does a country mention implemented 3BB alcohol policy measures under the goal 13?	0		0		0		0		0		0		0		0		0		0		0		0		0		0		0		0		0		0		0		0		0		0		0		0
		Does a country mention implemented alcohol policy measures other than 3BB under the goal 13?	0		0		0		0		0		0		0		0		0		0		0		0		0		0		0		0		0		0		0		0		0		0		0		0
		Does a country mention implemented action plans and strategies under the goal 13?	0		0		0		0		0		0		0		0		0		0		0		0		0		0		0		0		0		0		0		0		0		0		0		0
		Does a country mention planned/intended 3BB alcohol policy measures under the goal 13?	0		0		0		0		0		0		0		0		0		0		0		0		0		0		0		0		0		0		0		0		0		0		0		0
		Does a country mention planned/intended alcohol policy measures other than 3BB under the goal 13?	0		0		0		0		0		0		0		0		0		0		0		0		0		0		0		0		0		0		0		0		0		0		0		0
		Does a country mention planned/intended action plans and strategies under the goal 13?	0		0		0		0		0		0		0		0		0		0		0		0		0		0		0		0		0		0		0		0		0		0		0		0
	14	Does a country mention APSP under the goal 14?	0		0		0		0		0		0		0		0		0		0		0		0		0		0		0		0		0		0		0		0		0		0		0		0
		Does a country mention implemented 3BB alcohol policy measures under the goal 14?	0		0		0		0		0		0		0		0		0		0		0		0		0		0		0		0		0		0		0		0		0		0		0		0
		Does a country mention implemented alcohol policy measures other than 3BB under the goal 14?	0		0		0		0		0		0		0		0		0		0		0		0		0		0		0		0		0		0		0		0		0		0		0		0
		Does a country mention implemented action plans and strategies under the goal 14?	0		0		0		0		0		0		0		0		0		0		0		0		0		0		0		0		0		0		0		0		0		0		0		0
		Does a country mention planned/intended 3BB alcohol policy measures under the goal 14?	0		0		0		0		0		0		0		0		0		0		0		0		0		0		0		0		0		0		0		0		0		0		0		0
		Does a country mention planned/intended alcohol policy measures other than 3BB under the goal 14?	0		0		0		0		0		0		0		0		0		0		0		0		0		0		0		0		0		0		0		0		0		0		0		0
		Does a country mention planned/intended action plans and strategies under the goal 14?	0		0		0		0		0		0		0		0		0		0		0		0		0		0		0		0		0		0		0		0		0		0		0		0
	15	Does a country mention APSP under the goal 15?	0		0		0		0		0		0		0		0		0		0		0		0		0		0		0		0		0		0		0		0		0		0		0		0
		Does a country mention implemented 3BB alcohol policy measures under the goal 15?	0		0		0		0		0		0		0		0		0		0		0		0		0		0		0		0		0		0		0		0		0		0		0		0
		Does a country mention implemented alcohol policy measures other than 3BB under the goal 15?	0		0		0		0		0		0		0		0		0		0		0		0		0		0		0		0		0		0		0		0		0		0		0		0
		Does a country mention implemented action plans and strategies under the goal 15?	0		0		0		0		0		0		0		0		0		0		0		0		0		0		0		0		0		0		0		0		0		0		0		0
		Does a country mention planned/intended 3BB alcohol policy measures under the goal 15?	0		0		0		0		0		0		0		0		0		0		0		0		0		0		0		0		0		0		0		0		0		0		0		0
		Does a country mention planned/intended alcohol policy measures other than 3BB under the goal 15?	0		0		0		0		0		0		0		0		0		0		0		0		0		0		0		0		0		0		0		0		0		0		0		0
		Does a country mention planned/intended action plans and strategies under the goal 15?	0		0		0		0		0		0		0		0		0		0		0		0		0		0		0		0		0		0		0		0		0		0		0		0
	16	Does a country mention APSP under the goal 16?	0		0		0		0		0		0		0		0		0		0		0		0		0		0		0		0		0		0		0		0		0		0		0		0
		Does a country mention implemented 3BB alcohol policy measures under the goal 16?	0		0		0		0		0		0		0		0		0		0		0		0		0		0		0		0		0		0		0		0		0		0		0		0
		Does a country mention implemented alcohol policy measures other than 3BB under the goal 16?	0		0		0		0		0		0		0		0		0		0		0		0		0		0		0		0		0		0		0		0		0		0		0		0
		Does a country mention implemented action plans and strategies under the goal 16?	0		0		0		0		0		0		0		0		0		0		0		0		0		0		0		0		0		0		0		0		0		0		0		0
		Does a country mention planned/intended 3BB alcohol policy measures under the goal 16?	0		0		0		0		0		0		0		0		0		0		0		0		0		0		0		0		0		0		0		0		0		0		0		0
		Does a country mention planned/intended alcohol policy measures other than 3BB under the goal 16?	0		0		0		0		0		0		0		0		0		0		0		0		0		0		0		0		0		0		0		0		0		0		0		0
		Does a country mention planned/intended action plans and strategies under the goal 16?	0		0		0		0		0		0		0		0		0		0		0		0		0		0		0		0		0		0		0		0		0		0		0		0
	17	Does a country mention APSP under the goal 17?	0		0		0		0		0		0		0		0		0		0		0		0		0		0		0		0		0		0		0		0		0		0		0		0
		Does a country mention implemented 3BB alcohol policy measures under the goal 17?	0		0		0		0		0		0		0		0		0		0		0		0		0		0		0		0		0		0		0		0		0		0		0		0
		Does a country mention implemented alcohol policy measures other than 3BB under the goal 17?	0		0		0		0		0		0		0		0		0		0		0		0		0		0		0		0		0		0		0		0		0		0		0		0
		Does a country mention implemented action plans and strategies under the goal 17?	0		0		0		0		0		0		0		0		0		0		0		0		0		0		0		0		0		0		0		0		0		0		0		0
		Does a country mention planned/intended 3BB alcohol policy measures under the goal 17?	0		0		0		0		0		0		0		0		0		0		0		0		0		0		0		0		0		0		0		0		0		0		0		0
		Does a country mention planned/intended alcohol policy measures other than 3BB under the goal 17?	0		0		0		0		0		0		0		0		0		0		0		0		0		0		0		0		0		0		0		0		0		0		0		0
		Does a country mention planned/intended action plans and strategies under the goal 17?	0		0		0		0		0		0		0		0		0		0		0		0		0		0		0		0		0		0		0		0		0		0		0		0
					0
EVALUATION	EVALUTATION GOAL 3	Does a country mention impact of implemented 3BB alcohol policy measures on the goal 3?	0		0		0		0		0		0		0		0		1	The purpose of amending the Advertising Act is to protect public health, reduce the social, economic, and health damage caused by alcohol consumption, and ensure a supportive environment for the growth and development for children and young people	0		1	The Alcohol Act of 2017 increased the availability of alcohol. Alcohol-related causes explain one fifth of differences in mortality by social group among Finnish men and one sixth among Finnish women	0		0		0		0		0		0		0		0		0		0		0		0		0
		Does a country mention impact of implemented alcohol policy measures other than 3BB on the goal 3?	0		0		0		0		0		0		0		0		0		0		0		0		0		0		0		0		0		0		0		0		0		0		0		0
		Does a country mention impact of implemented action plans and strategies on the goal 3?	0		0		0		0		0		0		0		0		0		0		0		0		0		0		0		0		0		0		0		1	Awarenessraising campaigns in the fields of nutrition, exercise, nicotine and alcohol have shown that simple measures can achieve a great deal in terms of public health.	1	To ensure a healthier society, Lithuania has devoted great attention to alcohol prevention, healthy nutrition and morbidity reduction.	0		0		0
		Does a country mention impact of implemented 3BB alcohol policy measures on the target 3.5?	0		0		0		0		0		0		0		0		0		0		0		0		0		0		0		0		0		0		0		0		1	Measures implemented in 2018 to prevent alcohol consumption include a ban on alcohol advertising, shorter hours of trade in alcohol, the increase of the age for buying, possessing and consuming alcohol up to 20 years, limited points of sale, and other regulatory measures adopted and applied to restrict alcohol supply and demand. Annual legal alcohol consumption per capita was falling steadily fro…	0		0		0
		Does a country mention impact of implemented alcohol policy measures other than 3BB on the target 3.5?	0		0		0		0		0		0		0		0		0		0		0		0		0		0		0		0		0		0		0		0		0		0		0		0
		Does a country mention impact of implemented action plans and strategies on the target 3.5?	0		0		0		0		0		0		0		0		0		0		0		0		0		0		0		0		1	Ireland was among several countries in the OECD to experience large reductions in alcohol consumption between 2000 and 2015, dropping from 14.2 litres per capita aged 15+ to 10.9 litres. This is still high however compared with the OECD average of 9 litres. 16% of children aged 15 in Ireland have reported being drunk at least twice in their life. This compares favourably with the OECD average of …	0		0		0		0		0		0		0
		Does a country mention impact of implemented 3BB alcohol policy measures on the target 3.4?	0		0		0		0		0		0		0		0		0		0		0		0		0		0		0		0		0		0		0		0		0		0		0		0
		Does a country mention impact of implemented alcohol policy measures other than 3BB on the target 3.4?	0		0		0		0		0		0		0		0		0		0		0		0		0		0		0		0		0		0		0		0		0		0		0		0
		Does a country mention impact of implemented action plans and strategies on the target 3.4?	0		0		0		0		0		0		0		0		0		0		0		0		0		0		0		0		0		0		0		0		0		0		0		0
		Does a country mention impact of implemented 3BB alcohol policy measures on the target 3.6?	0		0		0		0		0		0		0		0		0		0		0		0		0		0		0		0		0		0		0		0		0		0		0		0
		Does a country mention impact of implemented alcohol policy measures other than 3BB on the target 3.6?	0		0		0		0		0		0		0		0		0		0		0		0		0		0		0		0		0		0		0		0		0		0		0		0
		Does a country mention impact of implemented action plans and strategies on the target 3.6?	0		0		0		0		0		0		0		0		0		0		0		0		0		0		0		0		0		0		0		0		0		0		0		0
	1	Does a country mention impact of implemented 3BB alcohol policy measures on the goal 1?	0		0		0		0		0		0		0		0		0		0		0		0		0		0		0		0		0		0		0		0		0		0		0		0
		Does a country mention impact of implemented alcohol policy measures other than 3BB on the goal 1?	0		0		0		0		0		0		0		0		0		0		0		0		0		0		0		0		0		0		0		0		0		0		0		0
		Does a country mention impact of implemented action plans and strategies on the goal 1?	0		0		0		0		0		0		0		0		0		0		0		0		0		0		0		0		0		0		0		0		0		0		0		0
	2	Does a country mention impact of implemented 3BB alcohol policy measures on the goal 2?	0		0		0		0		0		0		0		0		0		0		0		0		0		0		1	The Public Health Product Tax, based on an impact assessment and in effect since September 2011, has reached its public health goals: the supply and the turnover of products with ingredients that have proven adverse effects on health have decreased.	0		0		0		0		0		0		0		0		0
		Does a country mention impact of implemented alcohol policy measures other than 3BB on the goal 2?	0		0		0		0		0		0		0		0		0		0		0		0		0		0		0		0		0		0		0		0		0		0		0		0
		Does a country mention impact of implemented action plans and strategies on the goal 2?	0		0		0		0		0		0		0		0		0		0		0		0		0		0		0		0		0		0		0		0		0		0		0		0
	4	Does a country mention impact of implemented 3BB alcohol policy measures on the goal 4?	0		0		0		0		0		0		0		0		0		0		0		0		0		0		0		0		0		0		0		0		0		0		0		0
		Does a country mention impact of implemented alcohol policy measures other than 3BB on the goal 4?	0		0		0		0		0		0		0		0		0		0		0		0		0		0		0		0		0		0		0		0		0		0		0		0
		Does a country mention impact of implemented action plans and strategies on the goal 4?	0		0		0		0		0		0		0		0		0		0		0		0		0		0		0		0		0		0		1	LATVIA MENTIONS UNDER STATISTICS, THAT THIS TARGET IS RELATED TO SDG 4: "Population of working age excessively consuming alcohol during the past 12 months: (2011/2015) base value: 43,7; latest value 44,5; target for 2020 - 38; target for 2030 - 35."	0		0		0		0		0
	5	Does a country mention impact of implemented 3BB alcohol policy measures on the goal 5?	0		0		0		0		0		0		0		0		0		0		0		0		0		0		0		0		0		0		0		0		0		0		0		0
		Does a country mention impact of implemented alcohol policy measures other than 3BB on the goal 5?	0		0		0		0		0		0		0		0		0		0		0		0		0		0		0		0		0		0		0		0		0		0		0		0
		Does a country mention impact of implemented action plans and strategies on the goal 5?	0		0		0		0		0		0		0		0		0		0		0		0		0		0		0		0		0		0		0		0		0		0		0		0
	6	Does a country mention impact of implemented 3BB alcohol policy measures on the goal 6?	0		0		0		0		0		0		0		0		0		0		0		0		0		0		0		0		0		0		0		0		0		0		0		0
		Does a country mention impact of implemented alcohol policy measures other than 3BB on the goal 6?	0		0		0		0		0		0		0		0		0		0		0		0		0		0		0		0		0		0		0		0		0		0		0		0
		Does a country mention impact of implemented action plans and strategies on the goal 6?	0		0		0		0		0		0		0		0		0		0		0		0		0		0		0		0		0		0		0		0		0		0		0		0
	7	Does a country mention impact of implemented 3BB alcohol policy measures on the goal 7?	0		0		0		0		0		0		0		0		0		0		0		0		0		0		0		0		0		0		0		0		0		0		0		0
		Does a country mention impact of implemented alcohol policy measures other than 3BB on the goal 7?	0		0		0		0		0		0		0		0		0		0		0		0		0		0		0		0		0		0		0		0		0		0		0		0
		Does a country mention impact of implemented action plans and strategies on the goal 7?	0		0		0		0		0		0		0		0		0		0		0		0		0		0		0		0		0		0		0		0		0		0		0		0
	8	Does a country mention impact of implemented 3BB alcohol policy measures on the goal 8?	0		0		0		0		0		0		0		0		0		0		0		0		0		0		0		0		0		0		0		0		0		0		0		0
		Does a country mention impact of implemented alcohol policy measures other than 3BB on the goal 8?	0		0		0		0		0		0		0		0		0		0		0		0		0		0		0		0		0		0		0		0		0		0		0		0
		Does a country mention impact of implemented action plans and strategies on the goal 8?	0		0		0		0		0		0		0		0		0		0		0		0		0		0		0		0		0		0		0		0		0		0		0		0
	9	Does a country mention impact of implemented 3BB alcohol policy measures on the goal 9?	0		0		0		0		0		0		0		0		0		0		0		0		0		0		0		0		0		0		0		0		0		0		0		0
		Does a country mention impact of implemented alcohol policy measures other than 3BB on the goal 9?	0		0		0		0		0		0		0		0		0		0		0		0		0		0		0		0		0		0		0		0		0		0		0		0
		Does a country mention impact of implemented action plans and strategies on the goal 9?	0		0		0		0		0		0		0		0		0		0		0		0		0		0		0		0		0		0		0		0		0		0		0		0
	10	Does a country mention impact of implemented 3BB alcohol policy measures on the goal 10?	0		0		0		0		0		0		0		0		0		0		1	The new Alcohol Act (2017) increased the availability of alcohol, and the negative repercussions are felt especially in the low-income bracket, among the poorly qualified and long-term unemployed.	0		0		0		0		0		0		0		0		0		0		0		0		0
		Does a country mention impact of implemented alcohol policy measures other than 3BB on the goal 10?	0		0		0		0		0		0		0		0		0		0		1	The availability of some health and social services has improved, but there are major differences between services and regions. There are issues particularly in the services for people in vulnerable situations, including child protection, mental health services and alcohol and drug rehabilitation	0		0		0		0		0		0		0		0		0		0		0		0		0
		Does a country mention impact of implemented action plans and strategies on the goal 10?	0		0		0		0		0		0		0		0		0		0		0		0		0		0		0		0		0		0		0		0		0		0		0		0
	11	Does a country mention impact of implemented 3BB alcohol policy measures on the goal 11?	0		0		0		0		0		0		0		0		0		0		0		0		0		0		0		0		0		0		0		0		0		0		0		0
		Does a country mention impact of implemented alcohol policy measures other than 3BB on the goal 11?	0		0		0		0		0		0		0		0		0		0		0		0		0		0		0		0		0		0		0		0		0		0		0		0
		Does a country mention impact of implemented action plans and strategies on the goal 11?	0		0		0		0		0		0		0		1	The purpose of alcohol policy is to reduce the social, economic and health damages resulting from the abuse of alcohol. Also, to guarantee a supportive environment for the growth of children and youth, and make the living environment safer for all.	0		0		0		0		0		0		0		0		0		0		0		0		0		0		0		0
	12	Does a country mention impact of implemented 3BB alcohol policy measures on the goal 12?	0		0		0		0		0		0		0		0		0		0		0		0		0		0		0		0		0		0		0		0		0		0		0		0
		Does a country mention impact of implemented alcohol policy measures other than 3BB on the goal 12?	0		0		0		0		0		0		0		0		0		0		0		0		0		0		0		0		0		0		0		0		0		0		0		0
		Does a country mention impact of implemented action plans and strategies on the goal 12?	0		0		0		0		0		0		0		0		0		0		0		0		0		0		0		0		0		0		0		0		0		0		0		0
	13	Does a country mention impact of implemented 3BB alcohol policy measures on the goal 13?	0		0		0		0		0		0		0		0		0		0		0		0		0		0		0		0		0		0		0		0		0		0		0		0
		Does a country mention impact of implemented alcohol policy measures other than 3BB on the goal 13?	0		0		0		0		0		0		0		0		0		0		0		0		0		0		0		0		0		0		0		0		0		0		0		0
		Does a country mention impact of implemented action plans and strategies on the goal 13?	0		0		0		0		0		0		0		0		0		0		0		0		0		0		0		0		0		0		0		0		0		0		0		0
	14	Does a country mention impact of implemented 3BB alcohol policy measures on the goal 14?	0		0		0		0		0		0		0		0		0		0		0		0		0		0		0		0		0		0		0		0		0		0		0		0
		Does a country mention impact of implemented alcohol policy measures other than 3BB on the goal 14?	0		0		0		0		0		0		0		0		0		0		0		0		0		0		0		0		0		0		0		0		0		0		0		0
		Does a country mention impact of implemented action plans and strategies on the goal 14?	0		0		0		0		0		0		0		0		0		0		0		0		0		0		0		0		0		0		0		0		0		0		0		0
	15	Does a country mention impact of implemented 3BB alcohol policy measures on the goal 15?	0		0		0		0		0		0		0		0		0		0		0		0		0		0		0		0		0		0		0		0		0		0		0		0
		Does a country mention impact of implemented alcohol policy measures other than 3BB on the goal 15?	0		0		0		0		0		0		0		0		0		0		0		0		0		0		0		0		0		0		0		0		0		0		0		0
		Does a country mention impact of implemented action plans and strategies on the goal 15?	0		0		0		0		0		0		0		0		0		0		0		0		0		0		0		0		0		0		0		0		0		0		0		0
	16	Does a country mention impact of implemented 3BB alcohol policy measures on the goal 16?	0		0		0		0		0		0		0		0		0		0		0		0		0		0		0		0		0		0		0		0		0		0		0		0
		Does a country mention impact of implemented alcohol policy measures other than 3BB on the goal 16?	0		0		0		0		0		0		0		0		0		0		0		0		0		0		0		0		0		0		0		0		0		0		0		0
		Does a country mention impact of implemented action plans and strategies on the goal 16?	0		0		0		0		0		0		0		0		0		0		0		0		0		0		0		0		0		0		0		0		0		0		0		0
	17	Does a country mention impact of implemented 3BB alcohol policy measures on the goal 17?	0		0		0		0		0		0		0		0		0		0		0		0		0		0		0		0		0		0		0		0		0		0		0		0
		Does a country mention impact of implemented alcohol policy measures other than 3BB on the goal 17?	0		0		0		0		0		0		0		0		0		0		0		0		0		0		0		0		0		0		0		0		0		0		0		0
		Does a country mention impact of implemented action plans and strategies on the goal 17?	0		0		0		0		0		0		0		0		0		0		0		0		0		0		0		0		0		0		0		0		0		0		0		0
[truncated: 22 more columns]

## Sheet: Alcohol overview
		Year	YLL	No/Yes	Goal 3											Other goals
					Commentary by the country		3.4 S/N		3.5 S/N		3.6 S/N		3BB/Other Intention/Action			Content	Goal Nr 1-17
3	Finland EU 172 p	2020	3	YYY	N	A specific challenge for Finland is to bring down the numbers of other causes of premature mortality, including accidental and violent causes of death, alcohol-related mortality, and suicides.			S	Alcohol use has particularly declined among young people in Finland. The			A!	3BB	The Alcohol Act of 2017 increased the availability of alcohol. Alcohol-related causes explain one fifth of differences in mortality by social group among Finnish men and one sixth among Finnish women. (NOTE: negative action)	The new Alcohol Act (2017) increased the availability of alcohol, and the negative repercussions are felt especially in the low-income bracket, among the poorly qualified and long-term unemployed.	8
					N	Finland’s challenge is that problems with health, safety and wellbeing only tend to accumulate for some individuals. Bringing down the overall burden of premature mortality would require the capacity to also influence other causes of death (external causes, alcohol-related mortality, and suicides). Special attention should be paid to narrowing the differences in mortality between socio-economic g…
					N	The availability of some health and social services has improved, but there are major differences between services and regions. There are issues particularly in the services for people in vulnerable situations, including child protection, mental health services and alcohol and drug rehabilitation
4	Hungary EU 85 p	2018	4	YYY									A	Other	prevention and discouraging of alcoholism and drug consumption are also important. In the interest of reducing excessive alcohol consumption, an alcohol protocol has been compiled for health promotion offices with the aim of helping screen for alcohol addiction, and platformspecific alcohol consumption prevention programs have been introduced for schools, communities, and workplaces. State fundin…	The Public Health Product Tax also specifies that products listed in the Act on Public Health Product Tax (e.g. pre-packed sugary products, soft drinks, energy drinks, savoury snacks) and alcoholic and tobacco products shall not be sold at events organized for children and students.	2
													A	Other	Responsible alcohol consumption program (high commitment to the program)
5	Italy EU 50 p	2017	1	YYY		3.5 Strengthen the prevention and treatment of substance abuse, including narcotic drug abuse and harmful use of alcohol to Promote healthy lifestyles and strengthen preventive healthcare systems										In addition, this strategy focuses on the prevention of juvenile distress, with reference to gender equality, bullying and cyberbullying and overcoming drug and alcohol addictions	Reduce inadequate housing 11
																3.5 Strengthen the prevention and treatment of substance abuse, including narcotic drug abuse and harmful use of alcohol	Fight deviance through prevention and social integration of vulnerable individuals 11
																3.5 Strengthen the prevention and treatment of substance abuse, including narcotic drug abuse and harmful use of alcohol	Ensure the effectiveness of the social protection and security system 10
6	Lithuania EU 70 p	2018	5	YYY			N	Scientific research has proven and international strategic documents have stated that unhealthy lifestyles, i.e. unbalanced nutrition, low physical activity, obesity, constant nervous tension, smoking, abuse of alcoholic beverages, etc., are the main risk factors of non communicable diseases					A	3BB	Measures implemented in 2018 to prevent alcohol consumption include a ban on alcohol advertising, shorter hours of trade in alcohol, the increase of the age for buying, possessing and consuming alcohol up to 20 years, limited points of sale, and other regulatory measures adopted and applied to restrict alcohol supply and demand.	Strengthening of public health and increasing the quality of health care and accessibility of health services are inseparable from sustainable development. Public health is a national asset and capital which, if protected and fostered, provides opportunities to ensure the country’s social and economic development. A healthy and capable to work population is the guarantor of economic growth and su…	8
								Annual legal alcohol consumption per capita was falling steadily from 2012 to 2016 (the value changed from 12.6 litres to 11.3 litres per capita annually).					A	Other	Lithuania has established a National Fund for Public Health Enhancement with alcohol consumption and suicide prevention being one of its priorities, and has begun providing early intervention, early alcohol consumption risk identification and psychotherapy services.	With a view to promoting sustainable consumption, in 2016 Lithuania introduced a deposit system for disposable beverage packaging. Producers and importers that supply alcoholic and alcohol free beverages in disposable glass, plastic or metal containers with a capacity of more than 100 ml, but below 3 l, are obligated to participate in the deposit system for disposable beverage packaging.	12
1	Czech Rep EU 40 p	2017	3	YY	N	However, gender equality, non-medical determinants of health (emissions of hazardous substances, harmful use of alcohol and tobacco) as well as quality of earnings and lifelong learning opportunities are still far from the 2030 aspirations
					N	Efforts should be also increased towards tackling the high burden caused by the effects of harmful substances on the population (over-limit emissions, smoking, alcohol etc.) and improving healthy life expectancy.							I				1,3,4,5,8,10
2	Estonia EU 60 p	2016	5	YY					S	Per capita use of alcohol (litres of absolute alcohol per year per person) 8.7 litres (2015) <8 litres (2019)
					N	The purpose of alcohol policy is to reduce the social, economic and health damages resulting from the abuse of alcohol, Also, to guarantee a supportive environment for the growth of children and youth, and make the living environment safer for all. Social campaigns titled Let’s drink less by half and Passive drinking have been organised.											4,5,8,16
													A	Other	The international student organisation AIESEC is organising a six-week project, the purpose of which is to find solutions to the problems of drug and alcohol abuse and promote healthy lifestyles in the local communities. The target group of the project is high-school students and young people aged 18-25.
7	Malta EU 122 p	2018	1	YY		As a means of addressing target 3.5, Malta has in place a National Drug Policy that is specific to its needs. The Policy’s main objectives is to ensure a high level of security, health protection, well-being, and social cohesion.							I	N/A	Malta will have its first National Alcohol Policy that will address three main areas of intervention - underage drinking, harmful drinking in adults, and drink-driving		10, 11, 16
8	Portugal EU 89 p	2017	3	YY											National School Health Programme is the guiding instrument in terms of national policies with regard to health promotion and well-being at school and is designed to contribute to better health, education, more equity and stronger involvement and accountability of all with the welfare and quality of life of children and young people. As part of the promotion of school settings favouring healthier …		4, 10, 16
													A	3BB	the extension of the special tax on the consumption of sugar-sweetened beverages of lesser nutritional value and alcoholic beverages seeks to discourage their consumption and save costs of the National Health Service.
9	Spain EU 181 p	2018	2	YY		disease prevention activities must be focused on the entire life cycle, from before birth until the end of life, and should be considered indispensable in all areas of human existence, including the family, education, employment, health care, leisure activities and much more. But in addition, preventive measures must be given a global component, to ensure their presence in the spaces that impact …							A	N/A	Strategy for the promotion of health and for disease prevention in the National Health System		4, 8
10	UK non-EU 235 p	2019	2	YY	N	Public health challenges in Scotland include smoking, alcohol, drugs and diet (link to Goal 2), and action is being taken to tackle these.		percentage of people consuming excess alcohol in Wales have both reduced over time.					A	3BB	Building on previous work and policy initiatives such as minimum unit pricing for alcohol, the Alcohol Framework 2018: Preventing Harm has a key focus on reducing health inequalities		10
								Plan International UK have reached more than 500,000 young people in 7 countries through the Young Health Programme, a partnership with AstraZeneca. The programme tackles the significant threat of non-communicable diseases by aiming to prevent or reduce the practice of associated risk behaviours among young people such as use of tobacco, harmful use of alcohol, unhealthy diets and physical inacti…					A	Other	Wales Drug and Alcohol Helpline
													A	3BB	One of the key achievements for Wales is the passing of the Public Health (Minimum Price for Alcohol) (Wales) Act 2018. Minimum pricing is a targeted measure, which aims to reduce hazardous and harmful levels of drinking.
						In Northern Ireland, resources continue to be devoted to ensuring that initiatives and actions taken result in meaningful improvements for people in terms of their health and well-being, life expectancy and quality of their healthcare experience. An example is in relation to smoking cessation, obesity prevention, alcohol and drugs misuse and early treatment of stroke patients.							A	Other	Business in the Community Northern Ireland delivers a well-being programme to support local businesses in tackling key issues across physical and mental health including key societal issues such as obesity, drugs and alcohol awareness and stress at work.
11	Austria EU 116 p	2020	2	Y	S	In 2010, the number of alcohol-related deaths was estimated to be 3,162. The figure was 3,030 in 2018. This represents a fall of 4 %, although the level is generally high (Handbuch Alkohol [Alcohol Handbook], Austrian National Public Health Institute 2019).			S	Average alcohol consumption among 15- to 99-year-olds remained relatively constant between 2010 and 2018, at around 12 litres of pure alcohol per person per year
12	Belgium EU 95 p	2017	3	Y	S	Significant gender differences exist, with about 15% of the male population consuming too much alcohol against 6% of the female population.	S	Government priorities relate to addressing non-communicable diseases (NCDs) such as cardiovascular diseases, cancer, chronic respiratory diseases, diabetes and mental illness – which are the leading causes of mortality. Efforts to prevent these focus on tackling four major risk behaviors – smoking (18.1% daily smokers 10, indicator 6 in the annex), alcohol abuse (9% of the adult population consum…					A	Other	integrated horizontal approach targeted at health promotion, prevention and early detection, involving all relevant policy makers and stakeholders
													I	N/A	Future Health and Prevention 2030 Plan 15 with five priority areas: promotion of safety measures and of healthy life styles (inter alia through food, physical exercise and combating excessive alcohol and tobacco consumption)
									N	Stricter oversight on advertisements for alcohol containing products, higher fines for trampling with advertising rules			A	3BB
									N	awareness-raising campaigns and training programs for care deliverers regarding alcohol use by pregnant women			A	Other
									N	excise increase on alcoholic drinks			A	3BB
										detection of and intervention upon alcohol problems among emergency warden patients in eight hospitals			A	Other
									N	strengthening and intensifying control measures on vending machines with alcoholic beverages			A	Other
									N	launching discussions between alcohol producers and retail sellers in order to obtain an agreement on voluntary labelling of minimum age.			A	Other
											N	alcolock mandatory in passenger vehicles	A	Other
											N	improve the quality of alcohol and drugs screenings	A	Other
13	Bulgaria EU 132 p	2020	4	Y			N	The problem is compounded by additional risk factors, including smoking, alcohol use and increased obesity, as well as inefficiently used health care expenditure.
							N	Measures are taken to reduce diseases or premature mortality associated with risk factors such as smoking, alcohol abuse, unhealthy eating habits and low physical activity (National Program for Prevention of Chronic Non-communicable Diseases 2014-2020).
14	Croatia EU 109 p	2019	3	Y	N	In order to ensure a healthy life for all citizens, Croatia is promoting mental health in the community, at the same time promoting a smoke-free and alcohol-free lifestyle, as well as removing the stigma surrounding mental illness.							I/A	Other	Croatia will continue to strengthen programmes for preventing the use of tobacco and alcohol products, as well as other psychoactive substances
2	Estonia EU 104 p	2020	5	Y					S	10,1 (2018)			A	3BB	From the point of view of alcohol policy, amendments to the Advertising Act entered into force in June 2018 which significantly restrict alcohol advertising. In addition to the previous restrictions, the amendment completely banned outdoor alcohol advertising and advertising on social media and further restricted alcohol advertising on television, radio, and magazines. The purpose of amending the…
15	Iceland EEA 151 p	2019	2	Y	S	In 2017, the number of premature deaths in Iceland was 422 per 100,000 inhabitants..			S	1. Alcohol consumption in Iceland is below the average of OECD countries, at 7.5 litres of pure alcohol per person aged 15 years and older in 2015. 2. The indicator assumes that criteria for harmful use of alcohol exist in each country. There is no such official criterion in Iceland and data on alcohol consumption by individuals is not collected annually. 3.In 2015, about one-quarter of Iceland’s…			A	3BB	has adopted a policy on prevention of alcohol and drug abuse that extends to the end of 2020. The state has a monopoly on the sale of alcoholic beverages and current legislation prohibits the sale, provision or supply of alcohol to persons under 20 years of age
					N	Efforts are underway on health promotion and prevention efforts against premature deaths. The work covers a broad spectrum of health risks and influencing factors, such as alcohol, tobacco and drug prevention, nutrition counselling, exercise, mental health and dental care, as well as violence and accident prevention.
16	Ireland EU 300 p	2018	2	Y	N	Significant progress has been made in recent years in promoting population health and tackling a variety of public health challenges. The policy direction on these major challenges is now largely set out in published plans and policies including (…) Reducing Harm, Supporting Recovery – a health led response to drug and alcohol use in Ireland [SDG 3.5].			S	Ireland was among several countries in the OECD to experience large reductions in alcohol consumption between 2000 and 2015, dropping from 14.2 litres per capita aged 15+ to 10.9 litres. This is still high however compared with the OECD average of 9 litres. 16% of children aged 15 in Ireland have reported being drunk at least twice in their life. This compares favourably with the OECD average of …
					N	Work will continue on developing further measures to limit the harm from alcohol							I
													A	Other	Overall, over 80% of funding is allocated to targeted youth services, which support, in the main, the targeted programmes for young people who are at risk of drugs or alcohol misuse, homelessness, unemployment or early school leaving. T
													A/I	Other	Promote and protect health and well-being. Minimise the harms caused by the use and misuse of substances and promote rehabilitation and recovery. Address the harms of drug markets and reduce access to drugs for harmful use. Support participation of individuals, families and communities.
													I	3BB	Develop sound and comprehensive evidence-informed policies and actions.
17	Latvia EU 63 p	2018	5	Y	S	The high premature mortality rate among men is largely due to lifestyle habits, namely the prevalence of smoking and harmful alcohol consumption. 61.5 % of men and 28.4 % of women aged 15-64 partake in harmful alcohol consumption.			S	Population of working age excessively consuming alcohol during the past 12 months 44,5 - latest value (target for 2020 is 38 and for 2030 - 35)			A	3BB	In order to reduce the prevalence of consumption of addictive substances, the excise tax on tobacco products and alcoholic beverages has been repeatedly raised in recent years, and restrictions have been imposed on the advertising, distribution and availability of tobacco, other smoking products and alcoholic beverages
					N	Prisoners with addictions are not always able to fully participate in the resocialisation process, which often determines how successfully the person will integrate into society after serving the sentence.
18	Lichtenstein EEA 77 p	2019		Y	N	Numerous health problems are directly related to (lack of) exercise, poor nutrition and obesity, as well as the consumption of nicotine and alcohol. There							A	Other	Awarenessraising campaigns in the fields of nutrition, exercise, nicotine and alcohol have shown that simple measures can achieve a great deal in terms of public health.
19	Netherlands EU 44 p	2017	2	Y		The National Prevention Programme will continue to promote good health with a focus on health protection and reducing health inequalities. Preventing smoking, overweight, excessive use of alcohol, lack of exercise, diabetes and depression are programme priorities.
20	Poland EU 106 p	2018	4	Y									A	N/A	National Programme for Counteracting Drug Addiction and the National programme for prevention and resolution of alcohol problems.
21	Romania EU 94 p	2018	4	Y		lower progress has been registered However, lot of efforts were done in the area of alcohol contro			S	in 2015 reached to 10.4 liters pure alcohol/capita/year, slightly increased compared to 2000				Other	brief intervention guidelines were developed for the family doctors
														Other	Guidelines for low risk drinking developed in an EU Joint Action
														Other	Primary prevention is done in schools
														Other	National awareness campaign on alcohol risks with a particular focus
22	Slovenia EU 78 p	2017	3	Y	N	Challenges remain in the field of use of drugs, alcohol, and tobacco							A	Other	Well-being programme for youth
						While enjoying a healthy and prosperous environment in Slovenia, obesity, consumption of alcohol, and smoking represent a serious threat to health and well-being
22	Slovenia EU 100 p	2020	3	Y	N	Slovenia will thus contribute to the improvement of health outcomes associated with alcohol, unhealthy eating and infectious diseases.							A	N/A	“Establishing an interdisciplinary integrated approach to the detection and support of abstinence from harmful and risky alcohol consumption among adults” aims to reduce excessive alcohol consumption and its negative effects on health and establish a responsible attitude towards alcohol.
					S	At present, the standardised mortality rate due to alcohol and intentional self-harm is among the highest in the EU.
23	Sweden EU 88 p	2017	2	Y		As regards the risky use of alcohol, consumption per capita in 2014 and 2015 was at a relatively stable level of just over 9 litres of pure alcohol per inhabitant aged 15 and older. Between 2005 and 2015, the total consumption of alcohol in the country decreased by 11 per cent. Alcohol-related mortality also decreased over the same period							A		Sweden has a comprehensive strategy for alcohol, narcotics, doping and tobacco policy 2016–2020.
						A series of initiatives are also being taken to counteract the abuse of alcohol, narcotics, tobacco and doping preparations
24	Cyprus EU 81p	2017	2	0
3	Finland EU 64p	2016	3	0
25	France EU 53p	2016	3	0
26	Germany EU 59p	2016	3	0
27	Greece EU 160p	2018	2	0
29	Norway EEA 29p	2016	2	0
30	Slovakia EU 33p	2018	4	0
31	Switzerland non- EU 28 p	2016/ 2018	2	0
32	Denmark EU 140 p	2017		0
28	Luxembrug EU	2017	2	In french
